# Supplementary material for: Efficient and stable inverted perovskite solar cells enabled by homogenized PCBM with enhanced electron transport
Source: Nat Commun. 2024 Oct 23;15:9154. doi: 10.1038/s41467-024-53283-5 (PMC11499991; doi:10.1038/s41467-024-53283-5)
Supplement: Supplementary file 4 — Source Data [file 41467_2024_53283_MOESM4_ESM.xlsx]

## Sheet: Fig. 1c
11.3578	1
11.6417	1
12.8446	1
12.8471	1
12.8811	1
12.9944	1
13.0071	1
13.0462	2
13.0488	2
13.05	3
13.0513	2
13.0526	1
13.0538	3
13.0551	7
13.0564	5
13.0576	2
13.0589	9
13.0602	13
13.0614	17
13.0627	9
13.064	12
13.0652	11
13.0665	18
13.0678	19
13.069	25
13.0703	28
13.0716	26
13.0728	37
13.0741	28
13.0754	45
13.0766	35
13.0779	38
13.0792	47
13.0804	42
13.0817	50
13.083	69
13.0842	87
13.0855	97
13.0868	128
13.088	194
13.0893	275
13.0906	383
13.0918	508
13.0931	633
13.0944	824
13.0956	907
13.0969	1045
13.0982	1302
13.0994	1304
13.1007	1263
13.102	1025
13.1032	897
13.1045	673
13.1058	590
13.107	462
13.1083	438
13.1096	412
13.1108	378
13.1121	345
13.1134	329
13.1146	326
13.1159	274
13.1172	223
13.1184	203
13.1197	137
13.121	112
13.1222	96
13.1235	57
13.1248	60
13.1261	49
13.1273	37
13.1286	23
13.1299	25
13.1311	21
13.1324	21
13.1337	12
13.1349	12
13.1362	5
13.1375	5
13.1387	6
13.14	1
13.1426	3
13.1438	1
13.1451	1
13.154	1
13.1629	1
13.1654	1
13.1959	1
13.2201	1
13.2265	1
13.2788	1
13.3068	1
13.4156	1
13.4529	1
13.4683	1
13.4734	1
13.5172	1
13.5726	2
13.5739	1
13.5778	2
13.5791	1
13.5803	2
13.5816	3
13.5829	3
13.5855	4
13.5868	2
13.5881	2
13.5894	1
13.5907	2
13.592	2
13.5932	2
13.5945	2
13.5958	2
13.5971	3
13.5997	1
13.601	2
13.6023	1
13.6036	1
13.6049	1
13.6243	1
13.6462	1
13.6501	1
13.6514	2
13.654	1
13.6553	1
13.6682	2
13.6695	1
13.6812	1
13.6825	1
13.6851	1
13.6916	1
13.698	1
13.6993	1
13.7006	2
13.7032	2
13.7084	1
13.711	1
13.7123	2
13.7162	1
13.7175	2
13.7188	1
13.7201	1
13.7214	1
13.7227	2
13.724	1
13.7253	3
13.7266	2
13.7279	1
13.7305	2
13.7318	2
13.7331	1
13.7383	2
13.7395	3
13.7421	1
13.7473	3
13.7499	1
13.7512	1
13.7525	1
13.7538	1
13.7668	1
13.7759	1
13.785	1
13.8215	1
13.8293	1
13.9585	1
13.9716	1
13.9768	1
14.0109	1
14.0187	1
14.2346	1
14.2902	1
14.4934	1
14.5028	1
14.6324	1
14.6928	1
14.6941	1
14.7008	3
14.7022	1
14.7048	2
14.7075	1
14.7156	1
14.957	1
15.2469	1
15.3497	1
15.3963	1
15.4101	1
15.4445	1
15.4582	1
15.4596	1
15.4817	1
15.4913	2
15.4982	1
15.5051	1
15.5189	1
15.5203	1
15.5299	1
15.5327	2
15.5575	2
15.5589	1
15.5603	1
15.5631	1
15.57	2
15.5727	1
15.5755	1
15.5769	1
15.5796	1
15.581	1
15.5838	1
15.5852	1
15.5879	1
15.5893	1
15.5948	1
15.5976	2
15.6018	1
15.6031	1
15.6045	3
15.6059	1
15.6142	1
15.6156	1
15.6184	1
15.6197	1
15.6225	2
15.6239	1
15.6308	1
15.635	1
15.6364	1
15.6391	1
15.6433	2
15.6447	2
15.6571	2
15.6613	1
15.6682	1
15.6724	1
15.6752	1
15.6821	1
15.6876	1
15.689	1
15.6904	1
15.7001	1
15.7626	1
15.7988	1
15.9537	1
15.9901	1
16.0307	1
16.115	1
16.1684	1
16.198	1
16.3138	1
16.3464	1
16.3577	1
16.3591	1
16.3718	1
16.3789	1
16.3818	1
16.4243	1
16.4272	1
16.4428	1
16.4868	1
16.501	1
16.5025	1
16.5566	1
16.5608	1
16.5623	1
16.5637	1
16.5765	1
16.5822	1
16.5894	1
16.5951	1
16.6122	1
16.6422	1
16.6708	1
16.6736	1
16.6851	1
16.6879	1
16.6894	1
16.6951	1
16.7022	1
16.7037	1
16.7151	1
16.7309	1
16.8141	1
16.873	1
16.8888	1
16.9176	1
17.0822	1
17.1271	1
17.146	1
17.1561	1
17.159	1
17.2011	1
17.204	1
17.2055	1
17.2113	1
17.2229	1
17.2462	1
17.2476	1
17.2535	1
17.2884	1
17.2971	1
17.3248	1
17.3394	1
17.3496	1
17.3773	1
17.3905	1
17.3963	1
17.3992	1
17.4182	1
17.4372	1
17.4475	1
17.4548	3
17.465	1
17.4753	1
17.484	1
17.4914	1
17.5016	1
17.5104	1
17.5265	1
17.55	1
17.5823	1
17.5882	1
17.6014	1
17.6323	1
17.644	1
17.6484	1
17.6558	1
17.7309	1
17.852	1
17.932	1
18.0315	1
18.1075	1
18.1134	1
18.1343	1
18.1522	1
18.1806	1
18.2942	1
18.6207	1
18.6888	1
18.8146	1
18.9455	1
19.0386	1
19.1978	1
19.204	1
19.3639	1
19.5509	1
19.664	1
19.7091	1
19.7791	1
20.2886	1
20.5148	1
20.5528	1
20.6801	1
20.8556	1
21.2767	1
21.3414	1
21.497	1
21.707	1
23.969	1
24.7816	1
26.0098	1
26.1708	1
26.1834	1
26.1852	3
26.1869	1
26.1887	9
26.1905	11
26.1923	24
26.1941	15
26.1959	25
26.1977	33
26.1995	39
26.2013	38
26.2031	55
26.2049	39
26.2067	42
26.2084	29
26.2102	32
26.212	17
26.2138	6
26.2156	9
26.2174	15
26.2192	6
26.221	5
26.2228	13
26.2246	3
26.2264	9
26.2282	3
26.23	3
26.2318	3
26.2336	1
26.2354	3
26.2371	2
26.2389	2
26.2407	1
26.2425	2
26.2443	2
26.2461	1
26.2533	1
26.2551	1
26.2623	1
26.2712	1
26.2802	1
26.3862	1
26.7871	1
26.9541	1
27.2257	1
27.2275	1
27.3941	1
27.5042	1
27.5244	1
27.8265	1
28.447	1
28.6359	1
28.7879	1
29.5463	1
29.5501	1
30.2587	1
30.413	1
30.4923	1
30.5019	1
30.5503	1
30.6724	1
31.2825	1
31.3256	1
31.3412	1
31.6321	1
31.8689	1
32.0312	1
32.0927	1
32.1264	1
34.1461	1
34.2035	1
35.0338	1
35.3142	1
35.4726	1
36.5888	1
36.9413	1
37.5289	1
37.7653	1
38.1558	1
38.8621	1
38.8643	1
39.2802	1
39.2846	1
39.289	1
39.2934	1
39.2956	3
39.2978	2
39.3	4
39.3022	8
39.3044	5
39.3066	4
39.3088	5
39.3109	2
39.3132	1
39.3153	1
39.3175	2
39.3219	2
39.3285	2
39.3307	3
39.3329	1
39.3351	1
39.5925	1
40.4031	1
40.975	1
43.7926	1
44.6683	1
45.0272	1
45.1189	1
45.2154	1
45.3992	1
45.5055	1
46.0172	1
46.186	1
47.5912	1
47.6661	1
50.2362	1
50.8736	1
51.0261	1
51.2164	1
53.351	1
53.923	1
54.134	1
54.2758	1
56.9605	1
57.1775	1
57.9933	1
58.6217	1
59.6857	1
60.2035	1
61.4984	1
61.6386	1
62.1345	1
63.1294	1
63.5391	1
64.4665	1
66.6012	1
66.747	1
66.8415	1
67.1625	1
72.0083	1
72.1362	1
72.6964	1
72.7651	1
76.4216	1
76.7895	1
77.4784	1
78.1952	1
78.2417	1
78.4339	1
80.6105	1
84.0068	1
84.5694	1
84.8434	1
84.9402	1
85.0855	1
85.9404	1
86.2622	1
86.3044	1
86.5128	1
87.087	1
88.0637	1
88.2248	1
88.8179	1
91.1699	1
91.1967	1
91.2067	1
91.2134	2
91.2168	2
91.2268	1
91.2301	1
91.2335	1
91.2368	1
91.2435	2
91.2469	1
91.2602	2
91.2803	1
91.2904	1
91.3205	1
91.3908	1
91.3941	1
91.4377	1
91.5918	1
91.7963	1
91.8936	1
92.334	1
92.7956	1
93.5697	1
96.7742	1
99.4382	1
101.58	1
102.94	1
103.445	1
104.305	1
105.982	1
107.077	1
107.923	1
111.333	1
115.759	1
118.45	1
118.957	1
119.385	1
119.462	15354
122.323	1
122.722	1
122.807	1
124.341	1
126.743	1
128.186	1
129.282	1
132.887	1
133.323	1
133.538	1
133.805	1
133.849	1
134.726	1
134.962	1
135.304	1
135.524	1
136.918	1
137.854	1
138.789	1
138.958	1
138.966	1
139.065	1
139.111	2
139.177	1
139.189	1
139.214	1
139.243	1
139.247	1
139.338	1
139.354	1
139.673	1
139.768	1
139.851	1
139.992	1
140.166	1
140.377	1
141.113	1
141.396	1
142.105	1
142.109	1
142.418	1
142.472	1
142.485	1
143.662	1
143.679	1
143.96	1
146.331	1
147.048	1
147.137	1
148.214	1
149.055	1
149.534	1
149.838	1
151.123	1
151.183	1
151.256	1
151.287	1
151.291	1
151.295	1
151.325	1
151.377	1
151.381	1
151.455	1
151.459	2
151.541	1
151.575	1
151.597	1
151.739	1
151.821	1
151.968	1
152.305	1
152.339	1
153.088	1
154.021	1
154.208	1
154.247	1
154.704	1
155.162	1
155.179	1
155.319	1
155.354	1
155.38	1
155.389	1
155.393	1
155.446	1
155.454	1
155.459	1
155.463	2
155.485	1
155.489	1
155.494	1
155.502	1
155.507	1
155.511	5
155.516	1
155.52	2
155.524	1
155.529	2
155.533	1
155.542	2
155.546	2
155.55	1
155.559	5
155.564	2
155.568	3
155.572	2
155.577	2
155.581	4
155.585	3
155.59	5
155.594	5
155.599	4
155.603	2
155.607	1
155.612	8
155.616	7
155.62	4
155.625	8
155.629	8
155.633	4
155.638	6
155.642	6
155.647	4
155.651	6
155.655	9
155.66	5
155.664	4
155.668	1
155.673	7
155.677	7
155.682	11
155.686	8
155.69	12
155.695	9
155.699	5
155.703	7
155.708	13
155.712	10
155.716	8
155.721	12
155.725	13
155.73	6
155.734	6
155.738	5
155.743	5
155.747	8
155.751	15
155.756	7
155.76	20
155.765	14
155.769	11
155.773	16
155.778	16
155.782	12
155.786	10
155.791	17
155.795	12
155.8	6
155.804	13
155.808	14
155.813	17
155.817	16
155.821	27
155.826	26
155.83	17
155.834	20
155.839	21
155.843	19
155.848	26
155.852	24
155.856	15
155.861	21
155.865	26
155.869	31
155.874	30
155.878	32
155.883	32
155.887	27
155.891	39
155.896	54
155.9	46
155.904	67
155.909	41
155.913	52
155.918	50
155.922	78
155.926	89
155.931	88
155.935	142
155.939	187
155.944	244
155.948	285
155.953	375
155.957	423
155.961	510
155.966	616
155.97	751
155.974	865
155.979	934
155.983	909
155.988	879
155.992	855
155.996	788
156.001	740
156.005	676
156.009	589
156.014	537
156.018	521
156.023	496
156.027	428
156.031	427
156.036	340
156.04	349
156.044	343
156.049	317
156.053	275
156.058	235
156.062	225
156.066	213
156.071	199
156.075	171
156.079	172
156.084	190
156.088	165
156.093	159
156.097	119
156.101	121
156.106	116
156.11	124
156.114	102
156.119	101
156.123	116
156.128	112
156.132	105
156.136	93
156.141	90
156.145	97
156.149	102
156.154	103
156.158	101
156.163	92
156.167	85
156.171	69
156.176	65
156.18	78
156.184	78
156.189	88
156.193	58
156.198	59
156.202	65
156.206	59
156.211	63
156.215	56
156.219	61
156.224	44
156.228	45
156.233	36
156.237	42
156.241	48
156.246	28
156.25	48
156.254	29
156.259	30
156.263	28
156.268	31
156.272	19
156.276	20
156.281	21
156.285	9
156.29	13
156.294	10
156.298	6
156.303	5
156.307	7
156.311	5
156.316	8
156.32	2
156.325	9
156.329	3
156.333	1
156.338	1
156.342	1
156.346	3
156.36	1
156.373	1
156.469	1
156.557	1
156.565	1
157.065	1
157.329	1
157.487	1
157.513	2
157.544	1
157.549	1
157.593	1
157.641	1
157.658	1
157.667	1
157.702	1
157.711	1
157.733	1
157.782	1
157.795	1
157.799	1
157.804	1
157.808	1
157.812	1
157.817	1
157.821	1
157.826	1
157.83	1
157.843	1
157.861	1
157.87	1
157.874	1
157.887	1
157.905	2
157.909	1
157.914	1
157.927	1
157.962	1
157.98	2
157.984	2
157.997	1
158.01	1
158.015	2
158.019	1
158.024	1
158.028	2
158.041	1
158.063	1
158.068	2
158.09	1
158.094	2
158.098	1
158.129	2
158.138	1
158.143	2
158.147	1
158.16	2
158.169	1
158.182	1
158.187	2
158.191	1
158.195	1
158.2	1
158.213	1
158.217	2
158.222	3
158.231	1
158.257	1
158.261	2
158.266	1
158.283	1
158.292	1
158.306	2
158.314	1
158.345	1
158.38	1
158.389	1
158.407	1
158.416	2
158.42	1
158.447	1
158.504	1
158.517	1
158.588	1
158.716	1
158.804	1
158.897	1
159.025	1
159.21	1
159.652	1
159.869	1
160.015	1
160.135	1
160.201	1
160.601	1
160.969	1
161.218	1
161.254	1
161.276	1
161.28	1
161.338	1
161.36	1
161.369	1
161.374	1
161.383	2
161.387	1
161.392	3
161.396	1
161.414	1
161.418	2
161.423	1
161.441	1
161.454	1
161.485	1
161.516	1
161.525	1
161.596	1
162.617	1
163.351	1
163.409	1
163.436	1
163.476	1
163.534	1
163.624	1
163.655	1
163.704	1
163.74	1
163.754	1
163.772	1
163.812	1
163.821	1
163.879	1
163.888	1
163.929	1
163.955	1
163.969	2
163.973	1
163.978	1
163.987	1
164	1
164.009	1
164.023	1
164.068	1
164.085	1
164.112	1
164.157	1
164.193	1
164.198	1
164.225	1
164.252	1
164.265	1
164.269	1
164.274	1
164.283	1
164.296	1
164.314	1
164.319	1
164.323	2
164.328	1
164.332	1
164.35	1
164.355	1
164.391	2
164.413	1
164.445	2
164.498	1
164.507	1
164.516	2
164.53	1
164.534	2
164.539	1
164.543	1
164.552	1
164.561	1
164.566	2
164.575	1
164.584	1
164.602	2
164.606	1
164.638	1
164.674	1
164.925	1
164.961	1
165.011	1
165.407	1
165.493	1
165.569	1
165.754	1
165.88	1
165.93	1
166.002	1
166.092	1
166.147	1
166.458	1
166.752	1
166.77	1
166.779	1
166.784	1
166.829	1
166.874	1
166.897	1
166.906	1
166.928	1
166.965	1
167.032	1
167.109	1
167.137	1
167.182	1
167.223	1
167.241	1
167.245	1
167.286	1
167.322	1
167.377	1
167.435	1
167.472	1
167.476	1
167.499	2
167.508	1
167.513	1
167.522	1
167.526	2
167.558	1
167.571	1
167.576	1
167.594	1
167.603	1
167.612	2
167.68	1
167.717	1
167.757	1
167.789	1
167.884	2
167.889	1
167.898	1
167.907	1
167.925	1
167.943	1
168.007	1
168.107	1
168.479	1
168.552	1
168.588	1
168.625	1
168.643	1
168.657	2
168.661	1
168.675	1
168.679	2
168.757	1
168.761	1
168.784	1
168.793	1
168.82	2
168.834	1
168.852	1
168.857	4
168.861	1
168.866	1
168.871	1
168.875	1
168.88	1
168.884	1
168.889	1
168.893	1
168.898	2
168.902	1
168.907	3
168.911	2
168.916	2
168.925	3
168.93	2
168.934	2
168.939	2
168.943	2
168.948	3
168.952	3
168.957	2
168.962	7
168.966	7
168.971	4
168.975	7
168.98	5
168.984	14
168.989	6
168.993	8
168.998	16
169.003	15
169.007	14
169.012	17
169.016	15
169.021	37
169.025	37
169.03	45
169.034	66
169.039	79
169.044	99
169.048	117
169.053	152
169.057	186
169.062	228
169.066	297
169.071	341
169.075	366
169.08	394
169.084	388
169.089	366
169.094	379
169.098	358
169.103	288
169.107	307
169.112	252
169.116	227
169.121	197
169.125	191
169.13	184
169.135	155
169.139	150
169.144	148
169.148	120
169.153	126
169.157	96
169.162	102
169.166	101
169.171	87
169.176	84
169.18	74
169.185	66
169.189	63
169.194	57
169.198	39
169.203	52
169.207	48
169.212	38
169.217	42
169.221	57
169.226	47
169.23	41
169.235	40
169.239	37
169.244	31
169.248	35
169.253	31
169.258	30
169.262	40
169.267	47
169.271	32
169.276	27
169.28	35
169.285	29
169.289	31
169.294	33
169.299	35
169.303	36
169.308	28
169.312	34
169.317	22
169.321	25
169.326	30
169.33	29
169.335	21
169.34	27
169.344	18
169.349	16
169.353	21
169.358	15
169.362	17
169.367	14
169.372	16
169.376	18
169.381	8
169.385	11
169.39	7
169.394	8
169.399	7
169.403	5
169.408	6
169.413	8
169.417	7
169.422	2
169.426	1
169.431	4
169.435	1
169.444	3
169.454	2
169.458	2
169.463	1
169.472	1
169.485	1
169.513	1
169.517	1
169.563	1
169.631	1
169.65	1
169.668	1
169.745	1
169.773	1
169.832	1
169.846	1
169.928	1
169.965	1
170.028	1
170.07	1
170.092	1
170.115	1
170.124	1
170.17	1
170.207	1
170.252	1
170.335	1
170.371	1
170.389	1
170.408	1
170.453	1
170.476	1
170.591	1
170.609	1
170.613	1
170.641	1
170.65	1
170.7	1
170.737	1
170.746	1
170.769	1
170.806	2
170.916	1
170.952	1
170.957	1
170.975	1
170.984	1
170.998	1
171.035	1
171.044	1
171.067	1
171.085	1
171.099	1
171.108	2
171.167	1
171.181	1
171.19	1
171.222	1
171.241	1
171.291	1
171.296	1
171.3	2
171.305	1
171.309	1
171.319	2
171.332	1
171.346	1
171.351	1
171.364	1
171.374	1
171.383	1
171.387	1
171.401	1
171.41	1
171.465	1
171.736	1
171.741	1
171.787	1
171.956	1
172.053	1
172.085	1
172.209	1
172.232	1
172.595	1
172.89	1
173.637	1
174.431	1
174.686	1
174.746	1
174.778	1
174.815	1
175.98	1
176.105	1
176.147	1
176.17	1
176.175	1
176.24	1
176.282	1
176.314	1
176.333	1
176.342	1
176.393	1
176.51	1
176.663	1
176.733	1
176.803	1
176.845	1
176.854	1
176.868	1
176.896	1
177.054	1
177.12	1
177.213	1
177.222	1
177.25	1
177.269	1
177.315	1
177.348	1
177.367	1
177.381	1
177.413	1
177.586	1
177.619	1
177.679	1
177.693	1
177.726	1
177.754	1
177.787	1
177.819	1
177.833	2
177.838	1
177.852	1
177.908	1
177.922	1
177.941	1
177.95	1
178.016	1
178.025	1
178.03	1
178.048	1
178.123	1
178.165	1
178.184	1
178.319	1
178.418	1
178.474	1
179.073	1
179.162	1
180.124	1
180.181	1
180.341	1
180.496	1
180.83	1
180.938	1
180.943	1
180.962	1
180.981	1
181.037	1
181.042	1
181.146	1
181.198	1
181.32	1
181.377	1
181.396	1
181.466	1
181.49	1
181.523	1
181.533	1
181.542	1
181.556	1
181.603	1
181.636	1
181.674	1
181.745	1
181.839	1
181.905	1
181.924	1
181.976	1
182.024	1
182.028	1
182.033	1
182.047	2
182.066	1
182.071	1
182.08	1
182.085	1
182.09	3
182.094	3
182.099	2
182.104	3
182.109	3
182.113	9
182.118	13
182.123	8
182.128	10
182.132	29
182.137	32
182.142	55
182.146	70
182.151	95
182.156	147
182.161	182
182.165	202
182.17	263
182.175	313
182.18	364
182.184	348
182.189	393
182.194	370
182.198	331
182.203	316
182.208	312
182.213	280
182.217	244
182.222	193
182.227	185
182.232	166
182.236	135
182.241	128
182.246	113
182.25	124
182.255	114
182.26	83
182.265	77
182.269	81
182.274	74
182.279	57
182.284	52
182.288	40
182.293	41
182.298	40
182.302	40
182.307	23
182.312	21
182.317	35
182.321	32
182.326	31
182.331	31
182.336	27
182.34	27
182.345	31
182.35	16
182.354	22
182.359	23
182.364	19
182.369	22
182.373	28
182.378	22
182.383	20
182.388	19
182.392	22
182.397	11
182.402	14
182.406	16
182.411	18
182.416	14
182.421	14
182.425	20
182.43	13
182.435	25
182.44	21
182.444	7
182.449	12
182.454	18
182.459	5
182.463	13
182.468	14
182.473	9
182.477	11
182.482	10
182.487	6
182.492	6
182.496	11
182.501	8
182.506	6
182.511	8
182.515	6
182.52	6
182.525	7
182.529	5
182.534	7
182.539	6
182.544	3
182.548	4
182.553	4
182.563	1
182.572	1
182.591	2
182.61	1
182.676	1
182.7	1
182.747	1
182.861	1
182.922	1
182.984	1
183.121	1
183.169	1
183.335	1
183.373	1
183.387	1
183.472	1
183.515	1
183.596	2
183.648	1
183.752	1
183.781	1
183.809	1
183.833	1
183.89	1
183.899	1
183.99	1
184.028	1
184.037	1
184.189	2
184.242	1
184.289	1
184.308	1
184.36	1
184.375	1
184.384	1
184.389	1
184.394	2
184.403	1
184.417	1
184.451	2
184.498	2
184.508	2
184.513	1
184.527	1
184.532	2
184.536	1
184.57	1
184.579	2
184.608	1
184.627	1
184.67	1
184.712	1
184.75	1
184.76	1
184.784	1
185.131	1
185.213	1
185.236	1
185.241	1
185.308	1
185.508	1
185.623	1
185.847	1
186.057	1
186.076	1
186.808	1
187.455	1
187.507	1
188.059	1
188.074	1
188.098	1
188.146	1
188.347	1
189.522	1
189.725	1
189.807	1
190.439	1
190.749	1
191.034	1
191.053	1
191.15	1
191.16	2
191.208	1
191.281	1
191.3	1
191.305	1
191.315	1
191.354	1
191.397	1
191.412	1
191.417	1
191.489	1
191.518	1
191.703	1
191.829	1
192.44	1
192.951	1
193.457	1
193.613	1
193.754	1
193.988	1
194.125	1
194.452	1
194.496	1
194.638	1
194.657	1
194.672	2
194.677	1
194.686	1
194.691	1
194.75	1
194.809	1
194.823	1
194.857	1
194.901	1
194.931	1
195.004	1
195.043	1
195.131	1
195.166	1
195.175	1
195.19	1
195.195	1
195.2	2
195.205	3
195.21	7
195.214	2
195.219	6
195.224	4
195.229	8
195.234	10
195.239	10
195.244	26
195.249	34
195.254	63
195.259	101
195.263	144
195.268	205
195.273	297
195.278	397
195.283	509
195.288	566
195.293	688
195.298	717
195.303	802
195.307	813
195.312	786
195.317	729
195.322	620
195.327	494
195.332	420
195.337	292
195.342	283
195.347	243
195.352	223
195.356	198
195.361	191
195.366	157
195.371	147
195.376	132
195.381	112
195.386	81
195.391	74
195.396	57
195.4	44
195.405	48
195.41	24
195.415	31
195.42	30
195.425	27
195.43	18
195.435	24
195.44	16
195.445	13
195.449	17
195.454	9
195.459	7
195.464	10
195.469	13
195.474	9
195.479	11
195.484	8
195.489	13
195.494	5
195.498	9
195.503	6
195.508	6
195.513	8
195.518	6
195.523	7
195.528	7
195.533	6
195.538	5
195.542	1
195.547	9
195.552	9
195.557	5
195.562	4
195.567	4
195.572	10
195.577	8
195.582	4
195.587	4
195.591	2
195.596	5
195.601	2
195.606	8
195.611	3
195.616	2
195.621	1
195.626	3
195.631	2
195.636	2
195.64	2
195.645	4
195.65	1
195.655	2
195.665	1
195.675	2
195.689	2
195.694	1
195.704	1
195.709	3
195.714	1
195.719	3
195.738	1
195.768	1
195.773	1
195.783	1
195.792	1
195.841	1
195.846	1
195.871	1
195.876	1
195.89	1
195.91	1
195.915	1
195.92	1
195.925	1
195.944	1
195.969	2
195.993	1
195.998	1
196.018	1
196.067	1
196.106	1
196.116	1
196.175	2
196.214	1
196.234	1
196.243	1
196.322	1
196.332	1
196.376	1
196.396	1
196.445	1
196.543	1
196.572	1
196.602	1
196.612	1
196.641	1
196.646	1
196.651	1
196.695	1
196.808	1
196.837	1
196.857	1
196.882	1
197.177	1
197.182	2
197.196	1
197.236	1
197.245	1
197.26	1
197.265	1
197.3	1
197.304	1
197.329	1
197.344	2
197.368	1
197.393	1
197.418	1
197.423	3
197.428	1
197.487	1
197.511	1
197.521	1
197.531	1
197.536	1
197.541	1
197.56	1
197.57	1
197.59	2
197.6	1
197.605	1
197.629	2
197.659	1
197.698	1
197.703	1
197.708	1
197.733	1
197.743	2
197.752	1
197.757	1
197.762	1
197.787	2
197.792	4
197.807	1
197.826	1
197.846	2
197.856	1
197.895	1
197.964	1
198.127	1
198.142	1
198.26	1
198.294	1
198.487	1
198.546	1
198.62	1
198.64	1
198.837	1
199.074	1
199.119	1
199.134	1
199.252	1
199.356	1
199.366	1
199.406	1
199.445	1
199.782	1
199.98	1
200.341	1
200.401	1
200.773	1
200.917	1
201.24	1
201.349	1
201.364	1
201.438	1
201.443	1
201.762	1
201.911	1
201.956	1
202.987	1
203.252	1
203.646	1
203.876	1
204.031	1
204.081	1
204.211	1
204.216	1
204.226	1
204.241	1
204.296	1
204.352	1
204.377	1
204.487	1
204.527	1
204.547	1
204.582	1
204.592	1
204.597	2
204.632	1
204.652	1
204.667	1
204.687	1
204.727	1
204.772	1
204.807	1
204.812	1
204.868	1
204.878	1
204.888	1
204.903	2
204.918	1
204.973	1
204.983	1
204.988	1
205.269	1
205.67	1
205.856	1
206.007	1
206.339	1
206.636	1
206.847	1
207.205	1
207.356	1
207.487	1
207.518	1
207.588	1
207.629	1
207.659	1
207.679	1
207.735	1
207.75	1
207.765	1
207.826	1
207.871	1
207.876	2
207.881	2
207.891	3
207.896	4
207.901	1
207.906	2
207.911	4
207.916	6
207.921	4
207.926	2
207.932	1
207.937	3
207.942	1
207.947	1
207.952	2
207.957	1
207.962	4
207.972	2
207.982	1
207.992	2
207.997	4
208.002	2
208.012	3
208.022	1
208.038	2
208.043	1
208.063	2
208.073	1
208.113	1
208.118	1
208.123	1
208.139	1
208.149	1
208.154	1
208.159	1
208.164	1
208.174	2
208.179	1
208.189	1
208.204	1
208.23	1
208.28	1
208.295	1
208.3	1
208.305	2
208.31	2
208.321	6
208.326	4
208.331	11
208.336	8
208.341	14
208.346	8
208.351	7
208.356	12
208.361	10
208.366	6
208.371	7
208.376	9
208.381	4
208.386	7
208.391	6
208.396	4
208.401	4
208.406	5
208.412	8
208.417	5
208.422	4
208.427	2
208.432	4
208.437	3
208.442	1
208.447	1
208.452	2
208.457	2
208.462	1
208.472	3
208.477	2
208.482	2
208.487	4
208.523	1
208.568	1
208.604	1
209.014	1
209.039	2
209.166	1
209.171	1
209.475	1
209.627	1
[truncated: 20,311 more rows]

## Sheet: Fig. 1e
175	12626.5	12865.9	12781.2	12781.2	12865.9	175.8	1115.53	0	0	0	1136.82
174.9	12758.4	12842.1	12755.8	12755.8	12842.1	175.7	1135.3	1147.33	1125.85	1125.85	1147.33
174.8	12958.6	12842.5	12754.7	12754.7	12842.5	175.6	1149.86	1136.5	1114.84	1114.84	1136.5
174.7	12679.8	12839.6	12750.1	12750.1	12839.6	175.5	1102.71	1135.88	1114.02	1114.02	1135.88
174.6	12783.4	12817.4	12726.3	12726.3	12817.4	175.4	1071.47	1131.44	1109.38	1109.38	1131.44
174.5	12862.6	12802	12709.1	12709.1	12802	175.3	1131.88	1118.67	1096.4	1096.4	1118.67
174.4	12551.8	12798.9	12704.3	12704.3	12798.9	175.2	1170.08	1107.37	1084.89	1084.89	1107.37
174.3	12702.1	12780.8	12684.5	12684.5	12780.8	175.1	1073.88	1097.71	1075.02	1075.02	1097.71
174.2	12854.8	12772.9	12674.7	12674.7	12772.9	175	1032.22	1083.78	1060.86	1060.86	1083.78
174.1	12546.9	12760.1	12660.1	12660.1	12760.1	174.9	1055.63	1069.63	1046.48	1046.48	1069.63
174	12878.6	12737.4	12635.5	12635.5	12737.4	174.8	1070.11	1065.3	1041.9	1041.9	1065.3
173.9	12621.8	12723.5	12619.7	12619.7	12723.5	174.7	1032.48	1065.5	1041.85	1041.85	1065.5
173.8	12472.1	12719.5	12613.8	12613.8	12719.5	174.6	1019.07	1065.47	1041.57	1041.57	1065.47
173.7	12647.9	12711.5	12603.9	12603.9	12711.5	174.5	1042.16	1065.4	1041.24	1041.24	1065.4
173.6	12575.5	12710.1	12600.4	12600.4	12710.1	174.4	1055.98	1064.99	1040.55	1040.55	1064.99
173.5	12747.7	12712	12600.2	12600.2	12712	174.3	1084.22	1063.19	1038.47	1038.47	1063.19
173.4	12558.7	12713.2	12599.3	12599.3	12713.2	174.2	1094.08	1060.87	1035.86	1035.86	1060.87
173.3	12509.3	12712.3	12596.4	12596.4	12712.3	174.1	1034.02	1059.13	1033.82	1033.82	1059.13
173.2	12758.7	12707.5	12589.4	12589.4	12707.5	174	1003.31	1057.88	1032.26	1032.26	1057.88
173.1	12784	12703.2	12582.9	12582.9	12703.2	173.9	1024.75	1057.29	1031.36	1031.36	1057.29
173	12693.2	12697.4	12574.9	12574.9	12697.4	173.8	1046.7	1057.59	1031.32	1031.32	1057.59
172.9	12608.4	12694.1	12569.3	12569.3	12694.1	173.7	1048.01	1057.53	1030.93	1030.93	1057.53
172.8	12339	12694.2	12567	12567	12694.2	173.6	1085.5	1056.86	1029.9	1029.9	1056.86
172.7	12545.2	12694.7	12565.2	12565.2	12694.7	173.5	1092.95	1055.85	1028.54	1028.54	1055.85
172.6	12752.1	12696.2	12564.2	12564.2	12696.2	173.4	1068.75	1054.93	1027.24	1027.24	1054.93
172.5	12633.6	12697.8	12563.4	12563.4	12697.8	173.3	1031.07	1054.27	1026.2	1026.2	1054.27
172.4	12551.2	12690.4	12553.5	12553.5	12690.4	173.2	1004.06	1054.03	1025.56	1025.56	1054.03
172.3	12623.1	12672.1	12532.7	12532.7	12672.1	173.1	1021.72	1054.11	1025.23	1025.23	1054.11
172.2	12845.4	12660.8	12518.7	12518.7	12660.8	173	1045.44	1054.25	1024.96	1024.96	1054.25
172.1	12428.8	12647.2	12502.5	12502.5	12647.2	172.9	1058.74	1054.17	1024.44	1024.44	1054.17
172	12635.9	12629.1	12481.6	12481.6	12629.1	172.8	1065.41	1053.59	1023.41	1023.41	1053.59
171.9	12624.6	12614.6	12464.4	12464.4	12614.6	172.7	1074.16	1052.64	1022	1022	1052.64
171.8	12408.6	12605.8	12452.8	12452.8	12605.8	172.6	1072.96	1051.64	1020.52	1020.52	1051.64
171.7	12584.6	12593	12437.2	12437.2	12593	172.5	1049.48	1050.79	1019.19	1019.19	1050.79
171.6	12507.1	12588.5	12429.7	12429.7	12588.5	172.4	1030.65	1050.09	1017.97	1017.97	1050.09
171.5	12298.7	12591.4	12429.7	12429.7	12591.4	172.3	1041.18	1049.32	1016.69	1016.69	1049.32
171.4	12349.6	12594.4	12429.7	12429.7	12594.4	172.2	1079.79	1048.69	1015.51	1015.51	1048.69
171.3	12733	12597.5	12429.7	12429.7	12597.5	172.1	1050.94	1048.3	1014.56	1014.56	1048.3
171.2	12386.8	12600.6	12429.7	12429.7	12600.6	172	1011.04	1047.91	1013.6	1013.6	1047.91
171.1	12407.6	12603.8	12429.7	12429.7	12603.8	171.9	1027.43	1047.53	1012.63	1012.63	1047.53
171	12367.7	12607.1	12429.7	12429.7	12607.1	171.8	1039.47	1047.69	1012.18	1012.18	1047.69
170.9	12667.3	12610.3	12429.7	12429.7	12610.3	171.7	999.043	1048.25	1012.11	1012.11	1048.25
170.8	12659	12613.7	12429.6	12429.6	12613.7	171.6	983.909	1048.82	1012.02	1012.02	1048.82
170.7	12495.6	12617.1	12429.6	12429.6	12617.1	171.5	1022.64	1049.39	1011.92	1011.92	1049.39
170.6	12837.7	12620.5	12429.5	12429.5	12620.5	171.4	1057.4	1049.97	1011.81	1011.81	1049.97
170.5	12719.2	12624	12429.5	12429.5	12624	171.3	1041.99	1050.52	1011.65	1011.65	1050.52
170.4	12472.2	12627.6	12429.4	12429.4	12627.6	171.2	1065.61	1051.05	1011.44	1011.44	1051.05
170.3	12480.7	12631.2	12429.4	12429.4	12631.2	171.1	1058.37	1051.59	1011.22	1011.22	1051.59
170.2	13087.2	12634.9	12429.3	12429.3	12634.9	171	1016.86	1052.21	1011.06	1011.06	1052.21
170.1	12619.1	12638.7	12429.2	12429.2	12638.7	170.9	994.933	1052.86	1010.9	1010.9	1052.86
170	12442.3	12642.6	12429.2	12429.2	12642.6	170.8	1025.16	1053.53	1010.73	1010.73	1053.53
169.9	12537.4	12646.5	12429.1	12429.1	12646.5	170.7	1077.64	1054.2	1010.54	1010.54	1054.2
169.8	13004.6	12650.5	12429	12429	12650.5	170.6	1088.48	1054.84	1010.3	1010.3	1054.84
169.7	12863.7	12654.5	12429	12429	12654.5	170.5	1087.94	1055.46	1010.01	1010.01	1055.46
169.6	12618.1	12658.7	12428.9	12428.9	12658.7	170.4	1057.24	1056.13	1009.73	1009.73	1056.13
169.5	12643.1	12662.9	12428.8	12428.8	12662.9	170.3	1002.44	1056.89	1009.51	1009.51	1056.89
169.4	12654.9	12667.1	12428.7	12428.7	12667.1	170.2	991.977	1057.73	1009.35	1009.35	1057.73
169.3	12770	12671.5	12428.7	12428.7	12671.5	170.1	1020.92	1058.62	1009.21	1009.21	1058.62
169.2	12493.7	12676	12428.6	12428.6	12676	170	1047.54	1059.55	1009.06	1009.06	1059.55
169.1	12786.8	12680.5	12428.5	12428.5	12680.5	169.9	1060.41	1060.46	1008.87	1008.87	1060.46
169	12959.4	12685.2	12428.5	12428.5	12685.2	169.8	1075.8	1061.32	1008.59	1008.59	1061.32
168.9	12996.2	12689.8	12428.3	12428.3	12689.8	169.7	1092.85	1062.18	1008.28	1008.28	1062.18
168.8	12917.4	12694.6	12428.2	12428.2	12694.6	169.6	1074.44	1063.06	1007.95	1007.95	1063.06
168.7	12964.1	12699.4	12428.1	12428.1	12699.4	169.5	1064.9	1063.95	1007.59	1007.59	1063.95
168.6	12721.5	12704.4	12428	12428	12704.4	169.4	1096.62	1064.87	1007.22	1007.22	1064.87
168.5	13022.7	12709.4	12427.9	12427.9	12709.4	169.3	1091.94	1065.82	1006.84	1006.84	1065.82
168.4	12742.2	12714.5	12427.7	12427.7	12714.5	169.2	1093.41	1066.79	1006.44	1006.44	1066.79
168.3	13021.9	12719.8	12427.6	12427.6	12719.8	169.1	1108.26	1067.79	1006.03	1006.03	1067.79
168.2	12849	12725.1	12427.5	12427.5	12725.1	169	1077.26	1068.84	1005.62	1005.62	1068.84
168.1	13007.1	12730.5	12427.4	12427.4	12730.5	168.9	1090.19	1069.9	1005.18	1005.18	1069.9
168	12984.8	12736	12427.2	12427.2	12736	168.8	1128.59	1070.98	1004.71	1004.71	1070.98
167.9	12896.9	12741.7	12427.1	12427.1	12741.7	168.7	1136.89	1072.08	1004.2	1004.2	1072.08
167.8	13025.8	12747.4	12426.9	12426.9	12747.4	168.6	1143.03	1073.18	1003.66	1003.66	1073.18
167.7	13204	12753.2	12426.8	12426.8	12753.2	168.5	1134.82	1074.34	1003.11	1003.11	1074.34
167.6	13058.7	12759.1	12426.6	12426.6	12759.1	168.4	1089.5	1075.58	1002.6	1002.6	1075.58
167.5	13440	12765.1	12426.4	12426.4	12765.1	168.3	1072.84	1076.92	1002.12	1002.12	1076.92
167.4	13160.5	12771.3	12426.2	12426.2	12771.3	168.2	1089.18	1078.34	1001.67	1001.67	1078.34
167.3	12894.6	12777.5	12426.1	12426.1	12777.5	168.1	1103.82	1079.84	1001.25	1001.25	1079.84
167.2	12866	12783.9	12425.9	12425.9	12783.9	168	1093.98	1081.4	1000.81	1000.81	1081.4
167.1	12869.6	12790.5	12425.8	12425.8	12790.5	167.9	1103.59	1082.98	1000.35	1000.35	1082.98
167	12757.2	12797.2	12425.7	12425.7	12797.2	167.8	1107.73	1084.64	999.882	999.882	1084.64
166.9	12532	12804.1	12425.6	12425.6	12804.1	167.7	1085.69	1086.37	999.435	999.435	1086.37
166.8	12730.3	12811	12425.5	12425.5	12811	167.6	1076.48	1088.16	998.974	998.974	1088.16
166.7	12715	12818.2	12425.5	12425.5	12818.2	167.5	1111.32	1090	998.482	998.482	1090
166.6	12560.8	12825.4	12425.4	12425.4	12825.4	167.4	1142.74	1091.86	997.952	997.952	1091.86
166.5	12530.1	12832.9	12425.4	12425.4	12832.9	167.3	1155.08	1093.76	997.373	997.373	1093.76
166.4	12646.2	12840.4	12425.3	12425.3	12840.4	167.2	1148.41	1095.69	996.758	996.758	1095.69
166.3	12749.1	12848.1	12425.3	12425.3	12848.1	167.1	1122.35	1097.71	996.144	996.144	1097.71
166.2	12594.2	12855.9	12425.2	12425.2	12856	167	1105.86	1099.84	995.564	995.564	1099.84
166.1	12784.5	12863.9	12425.2	12425.1	12864	166.9	1093.32	1102.1	995.02	995.02	1102.1
166	12681	12872	12425.2	12425.1	12872.2	166.8	1102.47	1104.47	994.506	994.506	1104.47
165.9	12677.4	12880.3	12425.3	12425	12880.7	166.7	1103.06	1106.98	994.035	994.035	1106.98
165.8	12746.5	12888.7	12425.6	12424.9	12889.8	166.6	1061.24	1109.62	993.605	993.605	1109.62
165.7	12672.6	12897.3	12426.6	12424.8	12899.8	166.5	1047.02	1112.38	993.202	993.201	1112.39
165.6	12908.3	12906	12429	12424.7	12911.6	166.4	1054.86	1115.3	992.851	992.848	1115.3
165.5	12937.2	12914.9	12434.2	12424.7	12926.8	166.3	1031.44	1118.37	992.557	992.554	1118.39
165.4	12749.1	12923.9	12444.8	12424.6	12948.5	166.2	1025.59	1121.57	992.283	992.288	1121.61
165.3	12799	12933.2	12465.3	12424.4	12981.5	166.1	1039.52	1124.87	992.022	992.073	1125.01
165.2	12854.7	12942.5	12502.6	12424.3	13033.7	166	1042.98	1128.3	991.798	992.033	1128.72
165.1	13463.8	12952.1	12566.9	12424.1	13116.3	165.9	1036.05	1131.81	991.585	992.443	1133.04
165	13450.6	12961.8	12670.5	12423.9	13243	165.8	1077.95	1135.36	991.378	994.065	1138.78
164.9	13404.8	12971.7	12824.5	12423.7	13427.4	165.7	1136.25	1138.93	991.239	998.714	1147.85
164.8	13692.9	12981.7	13030.2	12423.4	13673.2	165.6	1171.97	1142.49	991.253	1009.98	1163.96
164.7	13940.7	12991.9	13263.3	12423.1	13959.5	165.5	1238.51	1145.97	991.586	1034.13	1193.6
164.6	13973.7	13002.4	13461.4	12422.7	14227.7	165.4	1306.8	1149.38	992.595	1080.46	1246.45
164.5	14455.9	13013.1	13542.4	12422.3	14399.9	165.3	1355.37	1152.71	994.827	1160.14	1334.23
164.4	14647.5	13024.1	13464.8	12421.8	14438.5	165.2	1435.59	1155.84	999.021	1282.49	1467.13
164.3	14398	13035.5	13268	12421.3	14386.5	165.1	1623.88	1158.63	1006.26	1449.29	1648.17
164.2	14209.7	13047.4	13034.1	12420.8	14327.9	165	1911.75	1160.92	1018.12	1648.79	1867.34
164.1	14381.2	13059.8	12826.3	12420.3	14326.2	164.9	2073.78	1162.68	1036.9	1853.26	2099.25
164	14343.5	13072.8	12670	12419.8	14404.2	164.8	2167.67	1163.92	1065.57	2023.32	2307.48
163.9	14305.2	13086.7	12564.5	12419.3	14554.9	164.7	2251.9	1164.65	1107.74	2119.48	2456.18
163.8	14830	13101.6	12498.5	12418.7	14757.5	164.6	2404.07	1165.01	1167.71	2116.73	2524.46
163.7	14930.2	13117.7	12459.7	12418.1	14985.7	164.5	2523.35	1165.27	1250.14	2014.65	2516.35
163.6	15595.6	13135.2	12438.1	12417.5	15212.8	164.4	2451.06	1165.53	1359.39	1837.43	2460.29
163.5	15345.4	13154.6	12426.5	12416.8	15413.2	164.3	2355.96	1165.83	1499.05	1624.24	2399.02
163.4	15543.9	13176.4	12420.3	12416	15566	164.2	2411.64	1166.37	1671.43	1414.96	2374.55
163.3	15662.9	13201.1	12417	12415.2	15660.2	164.1	2472.93	1167.16	1876.52	1238.04	2415.33
163.2	15810.2	13229.4	12415.1	12414.4	15704.8	164	2545.74	1167.99	2111.29	1105.68	2530.74
163.1	15768.5	13262.1	12413.8	12413.5	15715.7	163.9	2747.61	1168.7	2369.37	1016.3	2713.06
163	15627.6	13300.5	12412.8	12412.7	15670.9	163.8	2971.61	1169.1	2640.77	960.474	2943.08
162.9	15015	13345.6	12412	12411.9	15577.1	163.7	3160.05	1168.92	2911.73	926.702	3195.9
162.8	15488.3	13398.9	12411.1	12411.1	15445.7	163.6	3353.91	1168.05	3165.11	905.366	3444.97
162.7	15616.8	13462.3	12410.4	12410.4	15291.5	163.5	3522.81	1166.62	3381.01	890.064	3664.01
162.6	15456.4	13537.7	12409.6	12409.6	15130.4	163.4	3735.92	1164.93	3538.26	877.209	3828.18
162.5	14794.2	13627.5	12408.9	12408.9	14978.8	163.3	3929.51	1163.41	3619.96	865.189	3918.87
162.4	14638.5	13734.5	12408.2	12408.2	14851.5	163.2	3920.86	1162.66	3630.49	853.508	3939.84
162.3	14739.4	13861.5	12407.6	12407.6	14761.1	163.1	3816.23	1163.37	3589.9	842.16	3911.16
162.2	15059.3	14011.3	12407	12407	14717.2	163	3654.67	1166.26	3479.98	831.271	3814.98
162.1	14772.1	14186.2	12406.4	12406.4	14725.9	162.9	3433.63	1172.21	3308.14	820.983	3659.37
162	14419.5	14387.1	12405.8	12405.8	14789.2	162.8	3187.03	1182.23	3086.33	811.329	3457.24
161.9	14910.3	14612.2	12405.2	12405.2	14904	162.7	3018.34	1197.7	2829.44	802.35	3224.78
161.8	15213.2	14854.8	12404.5	12404.5	15061.2	162.6	2857.49	1220.42	2553.49	794.056	2979.86
161.7	15400.4	15101.3	12403.8	12403.8	15243.4	162.5	2686	1252.83	2274.01	786.409	2740.44
161.6	15280	15329.6	12403.1	12403.1	15425	162.4	2519.32	1298.21	2004.59	779.377	2523.42
161.5	15763.8	15511.4	12402.3	12402.3	15573.8	162.3	2317.76	1361	1755.95	772.957	2343.99
161.4	15517	15618.1	12401.5	12401.5	15657.9	162.2	2155.88	1447.04	1535.29	767.051	2215.28
161.3	15425.1	15628.1	12400.7	12400.7	15652.8	162.1	2130.69	1564.04	1346.39	761.526	2148.9
161.2	15625.1	15506.7	12399.9	12399.9	15521.7	162	2144.14	1721.84	1189.91	756.177	2155.58
161.1	15492.3	15268.4	12399.2	12399.2	15277.2	161.9	2253.79	1932.29	1064.07	750.737	2245.62
161	14740.1	14954.6	12398.5	12398.5	14959.7	161.8	2418.98	2207.44	965.401	744.905	2427.93
160.9	14589.2	14609.2	12397.8	12397.8	14612.1	161.7	2661.79	2553.66	889.526	738.377	2704.81
160.8	14546.5	14267.1	12397.2	12397.2	14268.7	161.6	3049.29	2957.65	831.846	730.915	3058.58
160.7	13880.4	13950.5	12396.7	12396.7	13951.3	161.5	3380.37	3363.91	788.099	722.446	3429.57
160.6	13945.3	13670.5	12396.3	12396.3	13670.9	161.4	3587.73	3662.58	754.63	713.031	3704.18
160.5	13329.8	13430.3	12396	12396	13430.5	161.3	3664.95	3731.98	728.658	702.981	3757.66
160.4	13009.9	13228.6	12395.7	12395.7	13228.7	161.2	3479.33	3500.8	708.317	692.879	3516.24
160.3	12936	13061.7	12395.5	12395.5	13061.7	161.1	3076.06	3053.42	692.364	683.322	3062.46
160.2	12777	12925	12395.4	12395.4	12925.1	161	2595.96	2544.62	679.95	674.792	2549.78
160.1	12729	12814.1	12395.2	12395.2	12814.1	160.9	2152.07	2080.81	670.515	667.647	2083.68
160	12754	12724.6	12395.1	12395.1	12724.6	160.8	1746.5	1702.9	663.58	662.028	1704.46
159.9	12638	12652.9	12395.1	12395.1	12652.9	160.7	1379.54	1412.46	658.643	657.825	1413.28
159.8	12625.3	12595.7	12395	12395	12595.7	160.6	1129.15	1196.01	655.222	654.801	1196.43
159.7	12460.5	12550.3	12395	12395	12550.3	160.5	976.724	1037.44	652.91	652.699	1037.65
159.6	12415.5	12514.5	12394.9	12394.9	12514.5	160.4	889.185	922.491	651.362	651.26	922.594
159.5	12837.7	12486.4	12394.9	12394.9	12486.4	160.3	837.997	839.813	650.3	650.252	839.861
159.4	12725.6	12464.4	12394.8	12394.8	12464.4	160.2	787.634	780.767	649.54	649.518	780.789
159.3	12489.3	12447.4	12394.8	12394.8	12447.4	160.1	753.394	738.921	648.974	648.964	738.931
159.2	12438	12434.2	12394.7	12394.7	12434.2	160	728.353	709.513	648.536	648.531	709.518
159.1	12654.4	12424.1	12394.7	12394.7	12424.1	159.9	723.168	689.026	648.172	648.17	689.028
159	12409.8	12416.5	12394.6	12394.6	12416.5	159.8	738.593	674.886	647.854	647.854	674.887
158.9	12678.1	12410.7	12394.6	12394.6	12410.7	159.7	725.376	665.236	647.584	647.584	665.237
158.8	12656.8	12406.3	12394.5	12394.5	12406.3	159.6	689.104	658.728	647.358	647.358	658.728
158.7	12466.8	12403	12394.5	12394.5	12403	159.5	667.029	654.392	647.173	647.173	654.392
158.6	12302.9	12400.6	12394.5	12394.5	12400.6	159.4	667.227	651.563	647.045	647.045	651.563
158.5	12642.5	12398.8	12394.4	12394.4	12398.8	159.3	659.05	649.731	646.947	646.947	649.731
158.4	12501.7	12397.5	12394.4	12394.4	12397.5	159.2	685.144	648.522	646.833	646.833	648.522
158.3	12184.8	12396.6	12394.4	12394.4	12396.6	159.1	710.762	647.725	646.716	646.716	647.725
158.2	12443.9	12395.9	12394.4	12394.4	12395.9	159	670.274	647.182	646.589	646.589	647.182
158.1	12624.8	12395.4	12394.4	12394.4	12395.4	158.9	680.113	646.767	646.425	646.425	646.767
158	12451.3	12412.3	12411.6	12411.6	12412.3	158.8	709.523	646.451	646.256	646.256	646.451
157.9	12267	12430.4	12429.9	12429.9	12430.4	158.7	689.326	646.235	646.126	646.126	646.235
157.8	12270.7	12448.5	12448.2	12448.2	12448.5	158.6	658.279	646.086	646.026	646.026	646.086
157.7	12880.8	12466.7	12466.5	12466.5	12466.7	158.5	629.678	645.99	645.957	645.957	645.99
157.6	12734.8	12485	12484.8	12484.8	12485	158.4	636.122	645.955	645.938	645.938	645.955
157.5	12874.2	12503.2	12503.1	12503.1	12503.2	158.3	642.187	649.436	649.427	649.427	649.436
157.4	12635.5	12521.5	12521.5	12521.5	12521.5	158.2	663.425	652.921	652.916	652.916	652.921
157.3	12313.8	12539.8	12539.8	12539.8	12539.8	158.1	688.24	656.407	656.405	656.405	656.407
157.2	12670.8	12558.1	12558.1	12558.1	12558.1	158	667.757	659.895	659.894	659.894	659.895
157.1	12744.6	12576.4	12576.4	12576.4	12576.4	157.9	650.697	663.383	663.382	663.382	663.383
157	12598.4	12671.3	12671.3	12671.3	12671.3	157.8	682.16	666.872	666.871	666.871	666.872

## Sheet: Fig. 1f
175	12626.5	0	0	12772.5	175	28841	28669.1	28980.2	28669.1
174.9	12758.4	12765.4	12892.5	12902.1	174.9	28797.2	28663.4	28975	28663.4
174.8	12958.6	12754	12880.8	12890.7	174.8	29279.6	28657.4	28969.5	28657.4
174.7	12679.8	12740.4	12866.9	12877.1	174.7	29194	28652.3	28964.9	28652.3
174.6	12783.4	12720	12846	12856.6	174.6	29092.3	28646.5	28959.5	28646.5
174.5	12862.6	12704.8	12830.5	12841.4	174.5	29129.1	28640.7	28954.2	28640.7
174.4	12551.8	12698.4	12823.8	12835.1	174.4	28731.7	28636.3	28950.4	28636.3
174.3	12702.1	12681.5	12806.5	12818.2	174.3	28693.2	28632.1	28946.7	28632.1
174.2	12854.8	12672.2	12796.8	12808.8	174.2	29125.5	28628.7	28943.8	28628.7
174.1	12546.9	12659.6	12783.9	12796.3	174.1	28779.3	28625.9	28941.6	28625.9
174	12878.6	12640.5	12764.4	12777.2	174	28838.4	28623.8	28940	28623.8
173.9	12621.8	12628.5	12752	12765.2	173.9	28491.5	28621.1	28937.9	28621.1
173.8	12472.1	12624	12747.1	12760.7	173.8	28895	28618.3	28935.8	28618.3
173.7	12647.9	12617	12739.6	12753.7	173.7	29142.7	28614.1	28932.2	28614.1
173.6	12575.5	12614.9	12737	12751.6	173.6	29287.3	28610.2	28928.9	28610.2
173.5	12747.7	12614.8	12736.5	12751.5	173.5	28758.6	28604.8	28924.2	28604.8
173.4	12558.7	12613.7	12734.9	12750.4	173.4	28996.1	28598.8	28918.9	28598.8
173.3	12509.3	12610	12730.6	12746.7	173.3	29125.4	28592.2	28913	28592.2
173.2	12758.7	12601.3	12721.4	12738	173.2	29366.7	28586.6	28908.1	28586.6
173.1	12784	12592.8	12712.4	12729.5	173.1	28851	28580.4	28902.6	28580.4
173	12693.2	12582.4	12701.3	12719	173	28972.2	28573.5	28896.5	28573.5
172.9	12608.4	12574.3	12692.8	12711	172.9	29225.3	28566.5	28890.3	28566.5
172.8	12339	12570	12687.8	12706.6	172.8	29109.4	28560.9	28885.5	28560.9
172.7	12545.2	12565.6	12682.8	12702.3	172.7	28822.9	28554.2	28879.6	28554.2
172.6	12752.1	12562	12678.6	12698.7	172.6	29270.6	28548.1	28874.4	28548.1
172.5	12633.6	12559.1	12675	12695.8	172.5	28661.9	28544.4	28871.5	28544.4
172.4	12551.2	12549.7	12664.9	12686.4	172.4	28334.5	28542.6	28870.7	28542.6
172.3	12623.1	12533	12647.5	12669.7	172.3	28319.3	28541.7	28870.8	28541.7
172.2	12845.4	12521.5	12635.2	12658.2	172.2	28453.4	28549.8	28879.9	28549.8
172.1	12428.8	12508.8	12621.7	12645.5	172.1	28939.4	28558	28889	28558
172	12635.9	12493.3	12605.4	12630	172	28762	28566.1	28898.2	28566.1
171.9	12624.6	12480.9	12592.1	12617.5	171.9	29227.5	28574.2	28907.4	28574.2
171.8	12408.6	12472.8	12583.2	12609.4	171.8	28655.9	28582.4	28916.6	28582.4
171.7	12584.6	12462.2	12571.7	12598.9	171.7	28528.1	28590.5	28925.9	28590.5
171.6	12507.1	12457.8	12566.4	12594.5	171.6	29376.6	28598.6	28935.2	28598.6
171.5	12298.7	12458.8	12566.4	12595.5	171.5	29166.4	28606.7	28944.6	28606.7
171.4	12349.6	12459.8	12566.4	12596.5	171.4	29388.1	28614.9	28954	28614.9
171.3	12733	12460.8	12566.4	12597.5	171.3	28874	28623	28963.4	28623
171.2	12386.8	12461.9	12566.4	12598.6	171.2	29264.6	28631.1	28972.9	28631.1
171.1	12407.6	12463.1	12566.4	12599.7	171.1	28802.1	28639.3	28982.5	28639.3
171	12367.7	12464.2	12566.3	12600.9	171	29312.5	28647.4	28992.1	28647.4
170.9	12667.3	12465.4	12566.3	12602.1	170.9	29138	28655.5	29001.7	28655.5
170.8	12659	12466.7	12566.3	12603.4	170.8	28848.4	28663.6	29011.4	28663.6
170.7	12495.6	12468	12566.3	12604.7	170.7	28928.4	28671.8	29021.2	28671.8
170.6	12837.7	12469.3	12566.2	12606	170.6	29192.7	28679.9	29031	28679.9
170.5	12719.2	12470.7	12566.1	12607.4	170.5	29769.5	28688	29040.9	28688
170.4	12472.2	12472.2	12566.1	12608.9	170.4	29008.4	28696.2	29050.9	28696.2
170.3	12480.7	12473.7	12566	12610.4	170.3	29559.3	28704.3	29060.9	28704.3
170.2	13087.2	12475.3	12566	12611.9	170.2	29234	28712.4	29071.1	28712.4
170.1	12619.1	12477	12565.9	12613.6	170.1	29033.8	28720.5	29081.3	28720.5
170	12442.3	12478.7	12565.9	12615.4	170	29293.6	28728.7	29091.5	28728.7
169.9	12537.4	12480.5	12565.8	12617.2	169.9	28984.8	28736.8	29101.9	28736.8
169.8	13004.6	12482.4	12565.7	12619.1	169.8	29439.7	28744.9	29112.4	28744.9
169.7	12863.7	12484.4	12565.6	12621.1	169.7	29387.2	28753	29123	28753
169.6	12618.1	12486.5	12565.6	12623.2	169.6	29186.6	28761.2	29133.7	28761.2
169.5	12643.1	12488.7	12565.5	12625.4	169.5	29071.8	28769.3	29144.5	28769.3
169.4	12654.9	12491	12565.4	12627.7	169.4	29338.7	28777.4	29155.4	28777.4
169.3	12770	12493.5	12565.3	12630.1	169.3	29309.4	28785.6	29166.5	28785.6
169.2	12493.7	12496.1	12565.3	12632.7	169.2	29442.5	28793.7	29177.7	28793.7
169.1	12786.8	12498.8	12565.2	12635.4	169.1	29206.3	28801.8	29189	28801.8
169	12959.4	12501.6	12565.1	12638.2	169	28764.2	28809.9	29200.5	28809.9
168.9	12996.2	12504.5	12565	12641.2	168.9	29264.3	28818.1	29212.1	28818.1
168.8	12917.4	12507.7	12564.9	12644.3	168.8	29216	28826.2	29224	28826.2
168.7	12964.1	12511	12564.8	12647.6	168.7	29107.2	28834.3	29236	28834.3
168.6	12721.5	12514.5	12564.6	12651.1	168.6	28905.9	28842.5	29248.2	28842.5
168.5	13022.7	12518.2	12564.5	12654.8	168.5	29387.9	28850.6	29260.6	28850.6
168.4	12742.2	12522.1	12564.4	12658.8	168.4	29128.1	28858.7	29273.3	28858.7
168.3	13021.9	12526.3	12564.3	12662.9	168.3	29843.6	28866.8	29286.2	28866.8
168.2	12849	12530.7	12564.2	12667.4	168.2	29240.2	28875	29299.3	28875
168.1	13007.1	12535.4	12564	12672.1	168.1	29626	28883.1	29312.8	28883.1
168	12984.8	12540.5	12563.9	12677.1	168	29649.8	28891.2	29326.5	28891.2
167.9	12896.9	12545.8	12563.8	12682.5	167.9	29289.4	28899.3	29340.6	28899.3
167.8	12825.8	12551.5	12563.6	12688.2	167.8	28892.7	28907.5	29355	28907.5
167.7	12604	12557.6	12563.5	12694.3	167.7	28998.5	28915.6	29369.8	28915.6
167.6	12658.7	12564.1	12563.3	12700.8	167.6	29038.8	28923.7	29385	28923.7
167.5	12640	12571.1	12563.1	12707.8	167.5	29442.6	28931.9	29400.6	28931.9
167.4	12560.5	12578.6	12562.9	12715.3	167.4	28960.8	28940	29416.7	28940
167.3	12894.6	12586.7	12562.7	12723.4	167.3	29540.9	28948.1	29433.3	28948.1
167.2	12766	12595.5	12562.6	12732.2	167.2	29582.5	28956.2	29450.4	28956.2
167.1	12869.6	12605	12562.4	12741.6	167.1	29498.9	28964.4	29468.2	28964.4
167	12757.2	12615.3	12562.4	12751.9	167	29247.7	28972.5	29486.6	28972.5
166.9	12532	12626.4	12562.3	12763.1	166.9	29074	28980.6	29505.7	28980.6
166.8	12730.3	12638.5	12562.2	12775.2	166.8	29090.6	28988.8	29525.6	28988.8
166.7	12715	12651.7	12562.1	12788.3	166.7	29520	28996.9	29546.3	28996.9
166.6	12560.8	12666	12562.1	12802.7	166.6	29176.6	29005	29567.9	29005
166.5	12530.1	12681.6	12562	12818.3	166.5	29882.1	29013.1	29590.6	29013.1
166.4	12646.2	12698.7	12562	12835.3	166.4	29596.3	29021.3	29614.3	29021.3
166.3	12749.1	12717.4	12561.9	12854	166.3	29750.6	29029.4	29639.3	29029.4
166.2	12594.2	12737.8	12561.9	12874.5	166.2	29990.7	29037.5	29665.6	29037.5
166.1	12784.5	12760.3	12561.8	12896.9	166.1	29757	29045.7	29693.3	29045.7
166	12681	12785	12561.7	12921.7	166	29844.8	29053.8	29722.7	29053.8
165.9	12677.4	12812.2	12561.7	12948.9	165.9	29598	29061.9	29753.9	29061.9
165.8	12746.5	12842.3	12561.6	12979	165.8	29411.2	29070	29787	29070
165.7	12672.6	12875.5	12561.5	13012.2	165.7	29927.8	29078.2	29822.2	29078.2
165.6	12908.3	12912.3	12561.4	13049	165.6	29258.4	29086.3	29859.9	29086.3
165.5	12937.2	12953.2	12561.3	13089.8	165.5	29489	29094.4	29900.3	29094.4
165.4	12749.1	12998.5	12561.2	13135.1	165.4	29868.3	29102.5	29943.5	29102.5
165.3	12899	13048.8	12561.1	13185.5	165.3	30293.6	29110.7	29990	29110.7
165.2	12954.7	13104.8	12561	13241.5	165.2	30049.5	29118.8	30040.2	29118.8
165.1	13363.8	13167.1	12560.8	13303.8	165.1	30080.5	29126.9	30094.2	29126.9
165	13450.6	13236.5	12560.6	13373.1	165	30242.2	29135.1	30152.7	29135.1
164.9	13304.8	13313.7	12560.4	13450.3	164.9	30379.7	29143.2	30215.9	29143.2
164.8	13492.9	13399.5	12560.1	13536.1	164.8	30570.5	29151.3	30284.5	29151.3
164.7	13840.7	13494.8	12559.7	13631.4	164.7	30192.2	29159.4	30358.7	29159.4
164.6	13873.7	13600.4	12559.4	13737.1	164.6	30139.5	29167.6	30439.1	29167.6
164.5	14055.9	13717.1	12558.9	13853.8	164.5	30464.5	29175.7	30526.1	29175.7
164.4	14147.5	13845.4	12558.5	13982.1	164.4	30021.7	29183.8	30620.1	29183.8
164.3	14198	13985.7	12558	14122.4	164.3	30307.4	29192	30721.1	29192
164.2	14209.7	14137.7	12557.5	14274.4	164.2	30492.9	29200.1	30829.3	29200.1
164.1	14381.2	14300.5	12556.9	14437.1	164.1	30825.9	29208.2	30944.2	29208.2
164	14343.5	14472.1	12556.5	14608.8	164	30844.5	29216.4	31065.1	29216.3
163.9	14405.2	14649.3	12556	14786	163.9	31286.6	29224.5	31190.4	29224.5
163.8	14830	14827.1	12555.4	14963.8	163.8	31252.6	29232.6	31317.8	29232.6
163.7	14930.2	14998.9	12554.8	15135.5	163.7	31790.6	29240.8	31444	29240.7
163.6	15495.6	15156.3	12554.2	15293	163.6	31376.3	29249	31564.3	29248.8
163.5	15345.4	15290.5	12553.5	15427.2	163.5	31567.9	29257.2	31672.8	29257
163.4	15543.9	15393.3	12552.8	15530.1	163.4	32018.1	29265.5	31762.8	29265.1
163.3	15662.9	15460.1	12552.1	15597	163.3	31554.3	29274	31827.8	29273.2
163.2	15810.2	15492	12551.7	15629.3	163.2	31663.3	29282.9	31864.4	29281.4
163.1	15768.5	15498.9	12551.7	15637.1	163.1	32149.4	29292.6	31878	29289.5
163	15627.6	15482.5	12552.8	15622.6	163	31897.3	29304.2	31871.4	29297.6
162.9	15015	15412	12555.7	15555.8	162.9	31451.6	29320.1	31835.3	29305.7
162.8	15488.3	15292.7	12562.2	15443.8	162.8	31865.3	29345	31772.8	29313.9
162.7	15616.8	15135.9	12574.8	15300.4	162.7	31766.4	29387.5	31688.2	29322
162.6	15456.4	14954.6	12597.4	15142.5	162.6	31912.2	29461.1	31586.8	29330.1
162.5	14794.2	14761.1	12635.5	14987.7	162.5	31581.5	29584.9	31474	29338.3
162.4	14638.5	14565.5	12696.1	14853.4	162.4	31291	29780	31354.9	29346.4
162.3	14739.4	14375.3	12787.3	14754.9	162.3	31701.3	30063	31233.8	29354.5
162.2	15059.3	14195.4	12916.9	14705.3	162.2	32658.2	30434.2	31114.1	29362.6
162.1	14772.1	14028.7	13090.9	14713.3	162.1	32721.5	30865	30998.6	29370.8
162	14419.5	13876.4	13311.2	14781.8	162	32878.4	31292.3	30888.8	29378.9
161.9	14910.3	13738.5	13572.9	14906.2	161.9	33180.1	31629.8	30785.9	29387
161.8	15213.2	13614.5	13862.9	15072.9	161.8	33135.2	31806.7	30690.5	29395.1
161.7	15400.4	13503.4	14160	15259.6	161.7	32587.6	31838.7	30602.8	29403.3
161.6	15280	13404.1	14436.4	15437.5	161.6	32629.1	31726.7	30522.6	29411.4
161.5	15763.8	13315.4	14662.2	15575.3	161.5	32810.5	31452.1	30449.6	29419.5
161.4	15517	13236.2	14809.9	15644.6	161.4	32075.9	31075.5	30383.5	29427.7
161.3	15425.1	13165.4	14860.7	15625.4	161.3	31337.8	30669.5	30323.7	29435.8
161.2	15625.1	13102	14804.6	15506.7	161.2	31185.2	30296.9	30269.8	29443.9
161.1	15492.3	13045.2	14645.9	15292	161.1	31065.1	29996.7	30221.3	29452
161	14740.1	12994.2	14405	15000.7	161	30879.5	29781.3	30177.7	29460.2
160.9	14589.2	12948.3	14110.6	14661.1	160.9	29866.1	29643.2	30138.6	29468.3
160.8	14546.5	12907.1	13794.7	14304.5	160.8	29931.4	29564.4	30103.5	29476.4
160.7	13880.4	12869.8	13486.5	13959.6	160.7	29895.1	29525.4	30072	29484.6
160.6	13945.3	12836.1	13208.6	13648.4	160.6	30372.4	29510.2	30043.9	29492.7
160.5	13329.8	12805.6	12974.7	13384.3	160.5	30297.4	29507.7	30018.7	29500.8
160.4	13009.9	12777.9	12789.8	13172	160.4	30080.7	29511.5	29996.2	29508.9
160.3	12936	12752.6	12652	13009.2	160.3	30006.3	29517.9	29976.2	29517.1
160.2	12777	12729.7	12555	12889.3	160.2	29841.1	29525.5	29958.4	29525.2
160.1	12729	12708.7	12490.2	12803.6	160.1	29571.9	29533.4	29942.6	29533.3
160	12754	12689.4	12449.1	12743.4	160	30086.2	29541.5	29928.7	29541.5
159.9	12638	12671.7	12424.4	12701	159.9	30098.3	29549.6	29916.3	29549.6
159.8	12625.3	12655.4	12410.2	12670.7	159.8	30164.3	29557.7	29905.5	29557.7
159.7	12460.5	12640.5	12402.5	12648	159.7	30171.1	29565.8	29896	29565.8
159.6	12415.5	12626.6	12398.5	12630.2	159.6	29671.2	29574	29887.8	29574
159.5	12837.7	12613.8	12396.5	12615.4	159.5	30088.3	29582.1	29880.7	29582.1
159.4	12725.6	12601.9	12395.5	12602.6	159.4	30047.7	29590.2	29874.7	29590.2
159.3	12489.3	12590.8	12395	12591.1	159.3	30045.3	29598.3	29869.6	29598.3
159.2	12438	12580.5	12394.8	12580.6	159.2	29973.4	29606.5	29865.3	29606.5
159.1	12654.4	12571	12394.7	12571	159.1	29876	29614.6	29861.9	29614.6
159	12409.8	12562	12394.6	12562	159	29943.7	29622.7	29859.2	29622.7
158.9	12678.1	12553.7	12394.6	12553.7	158.9	30082.7	29630.9	29857.2	29630.9
158.8	12656.8	12545.9	12394.5	12545.9	158.8	30005.8	29639	29855.7	29639
158.7	12466.8	12538.6	12394.5	12538.6	158.7	30253.8	29647.1	29854.9	29647.1
158.6	12302.9	12531.7	12394.5	12531.7	158.6	29954.6	29655.2	29854.6	29655.2
158.5	12642.5	12525.3	12394.4	12525.3	158.5	29955.8	29663.4	29854.8	29663.4
158.4	12501.7	12519.3	12394.4	12519.3	158.4	30166.4	29671.5	29855.4	29671.5
158.3	12184.8	12513.6	12394.4	12513.6	158.3	29558.5	29679.6	29856.5	29679.6
158.2	12443.9	12508.2	12394.4	12508.2	158.2	29543.7	29687.8	29857.9	29687.8
158.1	12624.8	12503.2	12394.4	12503.2	158.1	29933	29695.9	29859.8	29695.9
158	12451.3	12517.2	12413.1	12517.2	158	29748.4	29723.7	29881.6	29723.7
157.9	12267	12531.5	12431.9	12531.5	157.9	29680.4	29751.6	29903.8	29751.6
157.8	12270.7	12546	12450.6	12546	157.8	29644.6	0	0	0
157.7	12880.8	12560.7	12469.4	12560.7	157.7
157.6	12734.8	12575.7	12488.2	12575.7	157.6
157.5	12874.2	12590.9	12506.9	12590.9	157.5
157.4	12635.5	12606.2	12525.7	12606.2	157.4
157.3	12313.8	12621.7	12544.4	12621.7	157.3
157.2	12670.8	12637.4	12563.2	12637.4	157.2
157.1	12744.6	12653.2	12581.9	12653.2	157.1
157	12598.4	0	0	12666.9	157

## Sheet: Fig. 1g
153	29202.8	153	27506.2
152.9	29325.1	152.9	27838.1
152.8	29210.8	152.8	27273.3
152.7	28347.3	152.7	27403.9
152.6	28949.5	152.6	27360.9
152.5	29565.8	152.5	27522.9
152.4	29547.7	152.4	27379.5
152.3	29820.7	152.3	27818.9
152.2	30013.9	152.2	27206.1
152.1	28988.4	152.1	26996.8
152	29254.7	152	27201.7
151.9	28925.8	151.9	26772.3
151.8	29638.6	151.8	26624.2
151.7	28435	151.7	27273.7
151.6	28652.3	151.6	27375.2
151.5	28679.3	151.5	27234.1
151.4	28740.9	151.4	27505.9
151.3	27703.3	151.3	26577.9
151.2	27732.5	151.2	26667.4
151.1	27223.1	151.1	26232.3
151	27400.3	151	26872.8
150.9	27629.6	150.9	27061.8
150.8	27493.2	150.8	26728.6
150.7	27409.3	150.7	26690.7
150.6	27369.3	150.6	26948.7
150.5	27888.9	150.5	27130.2
150.4	27518.5	150.4	26568.5
150.3	27250.5	150.3	26580.4
150.2	27051.5	150.2	26370.1
150.1	26916.8	150.1	26812.8
150	27240.4	150	26504.4
149.9	27666.1	149.9	27148.5
149.8	27901.2	149.8	26843
149.7	27173.6	149.7	26912.2
149.6	27242.2	149.6	26606.6
149.5	27852.8	149.5	26288.6
149.4	27951.1	149.4	26940.2
149.3	27581.3	149.3	27010.5
149.2	27359	149.2	26437.1
149.1	27327.2	149.1	27421.1
149	27053.9	149	27121.3
148.9	26525	148.9	27319.3
148.8	26624.1	148.8	27526.4
148.7	27241.2	148.7	26442.6
148.6	26756.5	148.6	27125.8
148.5	26944.1	148.5	26654.6
148.4	26928.3	148.4	25926.4
148.3	26276.2	148.3	27421.1
148.2	25795.3	148.2	26439.2
148.1	26304.2	148.1	25800.3
148	26164.6	148	26029.7
147.9	26098.1	147.9	25932.1
147.8	26409	147.8	25714.5
147.7	26016.6	147.7	25436.8
147.6	26298.7	147.6	25941.6
147.5	25895	147.5	25374.4
147.4	25417.5	147.4	25460.8
147.3	25534.4	147.3	25635
147.2	25694	147.2	25564.2
147.1	25584.2	147.1	25505.7
147	25210.5	147	25465.5
146.9	24964.2	146.9	25870.8
146.8	25173.8	146.8	25079.5
146.7	25157.1	146.7	25667.8
146.6	24607.5	146.6	25489.3
146.5	24390.7	146.5	25219.4
146.4	24712.3	146.4	24687.8
146.3	25525.1	146.3	24300.6
146.2	24756.3	146.2	24964.6
146.1	24840.2	146.1	24693.7
146	24424.8	146	24372.9
145.9	24674.7	145.9	24258.8
145.8	24617.6	145.8	24297.7
145.7	25093.6	145.7	24223.1
145.6	24792.4	145.6	24735.9
145.5	24724	145.5	23887
145.4	24393.1	145.4	24017.5
145.3	24250.3	145.3	24611
145.2	25085.8	145.2	24512.2
145.1	24844.8	145.1	24208.2
145	24690.6	145	24028.7
144.9	24912.7	144.9	24200.1
144.8	24772.6	144.8	24134.9
144.7	25132	144.7	24617.6
144.6	25133.6	144.6	24546.7
144.5	25822.3	144.5	24623.3
144.4	25760.3	144.4	24186.5
144.3	25511.6	144.3	25060.7
144.2	24886.2	144.2	25275.9
144.1	25462.4	144.1	25137.3
144	25585.9	144	25917.1
143.9	25367.2	143.9	25959.1
143.8	26264.9	143.8	25024.5
143.7	26489.7	143.7	25486.7
143.6	26123.1	143.6	25009.8
143.5	26559.2	143.5	25300.2
143.4	27605.4	143.4	25574.8
143.3	28651.7	143.3	26598.9
143.2	31269.1	143.2	26733.6
143.1	33832.3	143.1	27087
143	37176.3	143	28016.6
142.9	43429.4	142.9	28695.1
142.8	50499.3	142.8	32770.1
142.7	59807.1	142.7	35920.6
142.6	70835.3	142.6	40796.1
142.5	80942	142.5	47821.3
142.4	89925.6	142.4	56692.3
142.3	92101.9	142.3	66697.8
142.2	92204.4	142.2	77349.2
142.1	86120.4	142.1	87451.9
142	78015.9	142	91826.1
141.9	68661.6	141.9	92620.8
141.8	57671.4	141.8	90304.8
141.7	47142.4	141.7	83382.9
141.6	39476.4	141.6	72418.9
141.5	34218.9	141.5	61842.4
141.4	29984.4	141.4	51479.8
141.3	27195.5	141.3	42855.8
141.2	26275.6	141.2	36591.9
141.1	24153	141.1	32138.4
141	22771.7	141	28547.4
140.9	22595.5	140.9	26139.7
140.8	22355.4	140.8	24767.2
140.7	21141.9	140.7	23137.4
140.6	20717.1	140.6	21024
140.5	21214.7	140.5	21293.1
140.4	20476.9	140.4	20985.6
140.3	20517.5	140.3	21046.7
140.2	20069.8	140.2	20613.6
140.1	19758.5	140.1	20218.9
140	20334.6	140	19741
139.9	19795.2	139.9	19161.2
139.8	19843.8	139.8	19494.8
139.7	20026.1	139.7	19244.1
139.6	19565.1	139.6	19482.1
139.5	19343.9	139.5	19170.7
139.4	19653.9	139.4	19177.4
139.3	20104.9	139.3	19149
139.2	20243.6	139.2	19170.3
139.1	20440.6	139.1	18977.9
139	20744.6	139	19693.2
138.9	20894.2	138.9	19554.7
138.8	20791.7	138.8	19791.6
138.7	21187.2	138.7	20053.5
138.6	21993.3	138.6	20732.3
138.5	22850.5	138.5	20658.7
138.4	24989.7	138.4	21047.6
138.3	27088.6	138.3	21294.3
138.2	31274.7	138.2	21923.5
138.1	39127.7	138.1	24422.6
138	47580.2	138	26214.3
137.9	57668.6	137.9	29451.3
137.8	72122.8	137.8	35449.3
137.7	86519.6	137.7	43670
137.6	97405.1	137.6	53553.1
137.5	107306	137.5	65890.1
137.4	110150	137.4	80564
137.3	107785	137.3	92834.6
137.2	98351.1	137.2	103623
137.1	85190.6	137.1	109160
137	70759.8	137	107854
136.9	57556.3	136.9	102968
136.8	45896.1	136.8	90992.6
136.7	36643.3	136.7	76300.7
136.6	30263.5	136.6	63287.6
136.5	25654.1	136.5	50674
136.4	22891.2	136.4	40478.3
136.3	21142	136.3	33244.3
136.2	20119.3	136.2	27070.4
136.1	19807.7	136.1	23671.2
136	19175.5	136	21704.9
135.9	18227.6	135.9	20341.2
135.8	17841.1	135.8	19843.6
135.7	17815.6	135.7	18937.9
135.6	17358	135.6	17854.7
135.5	17322	135.5	17674.7
135.4	16829.1	135.4	17602.1
135.3	16229.4	135.3	16879.7
135.2	16185.9	135.2	16979.6
135.1	16333	135.1	17201.2
135	16375.9	135	16337.4
134.9	16323.3	134.9	16057.9
134.8	16424.2	134.8	16378.8
134.7	16499.8	134.7	16385
134.6	15878.4	134.6	16045.7
134.5	16068.7	134.5	15837.8
134.4	16047.6	134.4	15611.1
134.3	15678.2	134.3	15631.7
134.2	15563.5	134.2	15284.4
134.1	15390.2	134.1	15739.3
134	15596.1	134	15767.6
133.9	15715.6	133.9	15687.6
133.8	15473.3	133.8	16104.1
133.7	15405.4	133.7	15080.4
133.6	15943.9	133.6	15187.8
133.5	15882.1	133.5	15244.3
133.4	15455.2	133.4	15357.5
133.3	15477.3	133.3	15414.4
133.2	15049.3	133.2	15118.8
133.1	15261.9	133.1	14893.2
133	15657.5	133	15424.7

## Sheet: Fig. 1h
399.681	0	399.681	0	399.681	0	399.681	0
400.163	72.0416	400.163	72.4791	400.163	73.0217	400.163	72.9115
400.646	72.2069	400.646	72.7379	400.646	73.095	400.646	72.9758
401.128	72.4038	401.128	73.0507	401.128	73.1613	401.128	73.0605
401.61	72.5524	401.61	73.3017	401.61	73.1695	401.61	73.1336
402.092	72.6056	402.092	73.4098	402.092	73.0952	402.092	73.1775
402.574	72.572	402.574	73.3624	402.574	72.9612	402.574	73.1938
403.056	72.5104	403.056	73.2154	403.056	72.8278	403.056	73.1989
403.538	72.4964	403.538	73.0569	403.538	72.7633	403.538	73.215
404.02	72.5853	404.02	72.9617	404.02	72.8114	404.02	73.2583
404.503	72.7874	404.503	72.9618	404.503	72.9739	404.503	73.3337
404.985	73.0621	404.985	73.039	404.985	73.2074	404.985	73.4332
405.467	73.3297	405.467	73.1375	405.467	73.4377	405.467	73.5389
405.949	73.5068	405.949	73.1959	405.949	73.5913	405.949	73.6312
406.431	73.5493	406.431	73.1853	406.431	73.6346	406.431	73.699
406.913	73.4749	406.913	73.1257	406.913	73.5899	406.913	73.7449
407.395	73.3443	407.395	73.0689	407.395	73.5152	407.395	73.7812
407.877	73.2196	407.877	73.062	407.877	73.4659	407.877	73.8211
408.36	73.1331	408.36	73.1204	408.36	73.4652	408.36	73.8712
408.842	73.08	408.842	73.221	408.842	73.4987	408.842	73.9298
409.324	73.0315	409.324	73.3149	409.324	73.5271	409.324	73.9907
409.806	72.9613	409.806	73.3549	409.806	73.513	409.806	74.0486
410.288	72.8689	410.288	73.3252	410.288	73.4474	410.288	74.1055
410.77	72.7847	410.77	73.2519	410.77	73.3569	410.77	74.1705
411.252	72.7511	411.252	73.1845	411.252	73.287	411.252	74.2543
411.734	72.795	411.734	73.1644	411.734	73.2727	411.734	74.3615
412.217	72.9104	412.217	73.2019	412.217	73.3198	412.217	74.4855
412.699	73.0565	412.699	73.2721	412.699	73.4017	412.699	74.6078
413.181	73.1727	413.181	73.328	413.181	73.4729	413.181	74.7038
413.663	73.2071	413.663	73.3277	413.663	73.4935	413.663	74.7527
414.145	73.1452	414.145	73.2606	414.145	73.4535	414.145	74.7495
414.627	73.0172	414.627	73.1534	414.627	73.3778	414.627	74.707
415.109	72.8773	415.109	73.0527	415.109	73.3097	415.109	74.6483
415.591	72.7738	415.591	72.9979	415.591	73.2856	415.591	74.5938
416.074	72.7294	416.074	73.0053	416.074	73.3187	416.074	74.5545
416.556	72.7363	416.556	73.0637	416.556	73.3943	416.556	74.5304
417.038	72.7587	417.038	73.1382	417.038	73.471	417.038	74.5126
417.52	72.7437	417.52	73.1809	417.52	73.488	417.52	74.4884
418.002	72.6495	418.002	73.1581	418.002	73.3944	418.002	74.4499
418.484	72.4945	418.484	73.0901	418.484	73.2029	418.484	74.4052
418.966	72.3688	418.966	73.0537	418.966	73.011	418.966	74.3759
419.449	72.3551	419.449	73.105	419.449	72.9194	419.449	74.3746
419.931	72.4493	419.931	73.2178	419.931	72.9394	419.931	74.3908
420.413	72.585	420.413	73.3181	420.413	73.0113	420.413	74.4034
420.895	72.6971	420.895	73.3456	420.895	73.0728	420.895	74.3986
421.377	72.7552	421.377	73.282	421.377	73.0965	421.377	74.3756
421.859	72.7649	421.859	73.1521	421.859	73.0935	421.859	74.3447
422.341	72.7564	422.341	73.0092	422.341	73.1	422.341	74.3207
422.823	72.7657	422.823	72.914	422.823	73.1566	422.823	74.3165
423.305	72.8149	423.305	72.9079	423.305	73.2849	423.305	74.3352
423.788	72.8981	423.788	72.9921	423.788	73.4707	423.788	74.3667
424.27	72.9815	424.27	73.1233	424.27	73.6634	424.27	74.3907
424.752	73.0212	424.752	73.2325	424.752	73.7967	424.752	74.3864
425.234	72.9917	425.234	73.2621	425.234	73.8237	425.234	74.3456
425.716	72.9034	425.716	73.1982	425.716	73.743	425.716	74.2779
426.198	72.7978	426.198	73.0737	426.198	73.5967	426.198	74.2064
426.68	72.7221	426.68	72.9442	426.68	73.4436	426.68	74.1546
427.162	72.7048	427.162	72.8563	427.162	73.3293	427.162	74.1362
427.645	72.7434	427.645	72.8269	427.645	73.2694	427.645	74.1503
428.127	72.8081	428.127	72.8401	428.127	73.2499	428.127	74.1842
428.609	72.8575	428.609	72.8595	428.609	73.2413	428.609	74.2197
429.091	72.8595	429.091	72.8484	429.091	73.2173	429.091	74.2419
429.573	72.8097	429.573	72.7907	429.573	73.1723	429.573	74.2463
430.055	72.7338	430.055	72.6997	430.055	73.1242	430.055	74.2404
430.537	72.6731	430.537	72.6095	430.537	73.1035	430.537	74.2381
431.019	72.6596	431.019	72.555	431.019	73.1318	431.019	74.2507
431.502	72.6967	431.502	72.5515	431.502	73.2063	431.502	74.2795
431.984	72.7562	431.984	72.5882	431.984	73.2972	431.984	74.3133
432.466	72.7924	432.466	72.6357	432.466	73.3616	432.466	74.3341
432.948	72.767	432.948	72.6635	432.948	73.3641	432.948	74.3248
433.43	72.6694	433.43	72.6579	433.43	73.2955	433.43	74.2778
433.912	72.5232	433.912	72.6275	433.912	73.1754	433.912	74.1965
434.394	72.3733	434.394	72.5958	434.394	73.0406	434.394	74.0929
434.876	72.2652	434.876	72.586	434.876	72.9253	434.876	73.9805
435.359	72.2237	435.359	72.6052	435.359	72.8443	435.359	73.8687
435.841	72.2432	435.841	72.6405	435.841	72.7884	435.841	73.761
436.323	72.2912	436.323	72.6656	436.323	72.733	436.323	73.6568
436.805	72.3277	436.805	72.6594	436.805	72.6574	436.805	73.5562
437.287	72.3275	437.287	72.6217	437.287	72.5618	437.287	73.4624
437.769	72.2917	437.769	72.5735	437.769	72.468	437.769	73.3824
438.251	72.2402	438.251	72.5427	438.251	72.4056	438.251	73.3227
438.733	72.1952	438.733	72.5473	438.733	72.3946	438.733	73.2871
439.216	72.1682	439.216	72.5842	439.216	72.4355	439.216	73.2748
439.698	72.1564	439.698	72.6301	439.698	72.5088	439.698	73.2813
440.18	72.1469	440.18	72.6503	440.18	72.5824	440.18	73.2996
440.662	72.1275	440.662	72.614	440.662	72.6252	440.662	73.3227
441.144	72.0966	441.144	72.5127	441.144	72.6219	441.144	73.3448
441.626	72.0685	441.626	72.3679	441.626	72.5811	441.626	73.3626
442.108	72.0651	442.108	72.2237	442.108	72.5308	442.108	73.375
442.59	72.1018	442.59	72.1225	442.59	72.4992	442.59	73.3812
443.072	72.1745	443.072	72.0836	443.072	72.4976	443.072	73.3814
443.555	72.2602	443.555	72.0957	443.555	72.5153	443.555	73.3776
444.037	72.3299	444.037	72.1293	444.037	72.5309	444.037	73.3772
444.519	72.3652	444.519	72.1573	444.519	72.5292	444.519	73.3929
445.001	72.369	445.001	72.1714	445.001	72.5138	445.001	73.441
445.483	72.3632	445.483	72.185	445.483	72.5064	445.483	73.5345
445.965	72.375	445.965	72.2221	445.965	72.5333	445.965	73.6775
446.447	72.4206	446.447	72.2999	446.447	72.6089	446.447	73.8595
446.93	72.4942	446.93	72.4151	446.93	72.723	446.93	74.0548
447.412	72.569	447.412	72.541	447.412	72.8409	447.412	74.2279
447.894	72.6106	447.894	72.6387	447.894	72.9185	447.894	74.3451
448.376	72.5977	448.376	72.6773	448.376	72.9246	448.376	74.3883
448.858	72.5355	448.858	72.6512	448.858	72.8587	448.858	74.3619
449.34	72.453	449.34	72.5813	449.34	72.75	449.34	74.2893
449.822	72.3876	449.822	72.5021	449.822	72.6412	449.822	74.2004
450.304	72.3677	450.304	72.4446	450.304	72.5694	450.304	74.1197
450.786	72.4008	450.786	72.4233	450.786	72.5517	450.786	74.0601
451.269	72.4707	451.269	72.433	451.269	72.5812	451.269	74.0225
451.751	72.544	451.751	72.4537	451.751	72.6316	451.751	74.0004
452.233	72.5864	452.233	72.4629	452.233	72.6707	452.233	73.9863
452.715	72.5825	452.715	72.4513	452.715	72.6793	452.715	73.9792
453.197	72.5447	453.197	72.4285	453.197	72.6615	453.197	73.9861
453.679	72.5033	453.679	72.4149	453.679	72.6382	453.679	74.0181
454.161	72.4854	454.161	72.4254	454.161	72.6299	454.161	74.0823
454.644	72.4994	454.644	72.4586	454.644	72.6419	454.644	74.1783
455.126	72.5331	455.126	72.4965	455.126	72.6616	455.126	74.296
455.608	72.5588	455.608	72.5102	455.608	72.6631	455.608	74.4172
456.09	72.5459	456.09	72.4726	456.09	72.6187	456.09	74.5169
456.572	72.4761	456.572	72.3746	456.572	72.5156	456.572	74.57
457.054	72.3593	457.054	72.238	457.054	72.3702	457.054	74.5606
457.536	72.2331	457.536	72.1115	457.536	72.2271	457.536	74.4927
458.018	72.1419	458.018	72.0421	458.018	72.1337	458.018	74.3894
458.5	72.1066	458.5	72.0441	458.5	72.1094	458.5	74.2805
458.983	72.115	458.983	72.0941	458.983	72.1369	458.983	74.1877
459.465	72.1368	459.465	72.1517	459.465	72.1795	459.465	74.1206
459.947	72.1453	459.947	72.1854	459.947	72.2058	459.947	74.0811
460.429	72.1309	460.429	72.1861	460.429	72.2037	460.429	74.0689
460.911	72.1014	460.911	72.166	460.911	72.1811	460.911	74.0846
461.393	72.0745	461.393	72.148	461.393	72.1579	461.393	74.1281
461.875	72.0654	461.875	72.1516	461.875	72.1528	461.875	74.1955
462.358	72.0771	462.358	72.1806	462.358	72.1721	462.358	74.2758
462.84	72.0972	462.84	72.2194	462.84	72.2055	462.84	74.3515
463.322	72.1048	463.322	72.2408	463.322	72.2315	463.322	74.4046
463.804	72.0824	463.804	72.2204	463.804	72.2298	463.804	74.4231
464.286	72.027	464.286	72.1513	464.286	72.1934	464.286	74.407
464.768	71.9514	464.768	72.0463	464.768	72.132	464.768	74.368
465.25	71.8769	465.25	71.9309	465.25	72.0656	465.25	74.3243
465.732	71.8216	465.732	71.8302	465.732	72.0135	465.732	74.2934
466.214	71.7922	466.214	71.7584	466.214	71.9846	466.214	74.2862
466.697	71.7808	466.697	71.7143	466.697	71.9737	466.697	74.3035
467.179	71.77	467.179	71.6841	467.179	71.9642	467.179	74.3362
467.661	71.7443	467.661	71.6519	467.661	71.939	467.661	74.3693
468.143	71.701	468.143	71.6102	468.143	71.8916	468.143	74.3891
468.625	71.6527	468.625	71.5646	468.625	71.8303	468.625	74.3892
469.107	71.6188	469.107	71.5284	469.107	71.7722	469.107	74.3713
469.589	71.6138	469.589	71.5113	469.589	71.7314	469.589	74.3411
470.072	71.6378	470.072	71.5123	470.072	71.711	470.072	74.3043
470.554	71.6751	470.554	71.5171	470.554	71.7005	470.554	74.2642
471.036	71.6989	471.036	71.504	471.036	71.6797	471.036	74.222
471.518	71.6832	471.518	71.4552	471.518	71.6297	471.518	74.1803
472	71.6183	472	71.3715	472	71.5457	472	74.1451
472.482	71.5211	472.482	71.278	472.482	71.4442	472.482	74.1253
472.964	71.4271	472.964	71.2117	472.964	71.3556	472.964	74.1286
473.446	71.3684	473.446	71.1984	473.446	71.3049	473.446	74.1558
473.928	71.3557	473.928	71.2373	473.928	71.2978	473.928	74.1995
474.411	71.3774	474.411	71.3044	474.411	71.3212	474.411	74.2475
474.893	71.4099	474.893	71.3662	474.893	71.3538	474.893	74.2872
475.375	71.4314	475.375	71.3954	475.375	71.3781	475.375	74.3104
475.857	71.4307	475.857	71.3806	475.857	71.3872	475.857	74.3145
476.339	71.4098	476.339	71.3288	476.339	71.3859	476.339	74.3036
476.821	71.3788	476.821	71.2604	476.821	71.3855	476.821	74.2853
477.303	71.3477	477.303	71.1979	477.303	71.394	477.303	74.2672
477.786	71.3188	477.786	71.1545	477.786	71.4099	477.786	74.2532
478.268	71.2848	478.268	71.1289	478.268	71.4202	478.268	74.2423
478.75	71.2335	478.75	71.1081	478.75	71.4075	478.75	74.2297
479.232	71.1571	479.232	71.0773	479.232	71.3591	479.232	74.2107
479.714	71.0597	479.714	71.0298	479.714	71.2762	479.714	74.1839
480.196	70.9573	480.196	70.9711	480.196	71.1745	480.196	74.1524
480.678	70.8716	480.678	70.9159	480.678	71.0777	480.678	74.1219
481.16	70.8194	481.16	70.8793	481.16	71.0071	481.16	74.0976
481.642	70.805	481.642	70.8684	481.642	70.9727	481.642	74.0812
482.125	70.8174	482.125	70.8782	482.125	70.9699	482.125	74.0698
482.607	70.8353	482.607	70.894	482.607	70.9831	482.607	74.0577
483.089	70.8375	483.089	70.8991	483.089	70.9944	483.089	74.0398
483.571	70.8131	483.571	70.8835	483.571	70.9935	483.571	74.0152
484.053	70.7663	484.053	70.8491	484.053	70.9816	484.053	73.9887
484.535	70.7127	484.535	70.8066	484.535	70.9686	484.535	73.9683
485.017	70.6685	485.017	70.7672	485.017	70.9643	485.017	73.9605
485.5	70.6401	485.5	70.7349	485.5	70.9698	485.5	73.9664
485.982	70.6222	485.982	70.7036	485.982	70.9759	485.982	73.9804
486.464	70.6019	486.464	70.6626	486.464	70.9684	486.464	73.992
486.946	70.5684	486.946	70.6038	486.946	70.9371	486.946	73.9911
487.428	70.52	487.428	70.5288	487.428	70.8826	487.428	73.9716
487.91	70.4651	487.91	70.4483	487.91	70.8166	487.91	73.934
488.392	70.4175	488.392	70.3778	488.392	70.7566	488.392	73.8839
488.874	70.3881	488.874	70.3294	488.874	70.717	488.874	73.8302
489.356	70.3788	489.356	70.3063	489.356	70.7021	489.356	73.7811
489.839	70.3808	489.839	70.3015	489.839	70.704	489.839	73.7425
490.321	70.3794	490.321	70.3019	490.321	70.7065	490.321	73.7171
490.803	70.3617	490.803	70.2957	490.803	70.6929	490.803	73.7047
491.285	70.3243	491.285	70.2791	491.285	70.6552	491.285	73.7037
491.767	70.2757	491.767	70.2583	491.767	70.598	491.767	73.7116
492.249	70.2311	492.249	70.244	492.249	70.5349	492.249	73.7255
492.731	70.2027	492.731	70.2433	492.731	70.4805	492.731	73.742
493.214	70.1925	493.214	70.2539	493.214	70.4422	493.214	73.7574
493.696	70.1914	493.696	70.264	493.696	70.4172	493.696	73.7681
494.178	70.1849	494.178	70.2597	494.178	70.3965	494.178	73.7728
494.66	70.1621	494.66	70.2329	494.66	70.3713	494.66	73.7725
495.142	70.1221	495.142	70.1868	495.142	70.3389	495.142	73.7708
495.624	70.074	495.624	70.1348	495.624	70.3036	495.624	73.7724
496.106	70.0318	496.106	70.0931	496.106	70.2733	496.106	73.78
496.588	70.0055	496.588	70.0723	496.588	70.2533	496.588	73.7927
497.07	69.9958	497.07	70.0707	497.07	70.2423	497.07	73.805
497.553	69.9923	497.553	70.0747	497.553	70.2322	497.553	73.8089
498.035	69.9794	498.035	70.0657	498.035	70.2124	498.035	73.7969
498.517	69.9449	498.517	70.0301	498.517	70.1771	498.517	73.766
498.999	69.8868	498.999	69.9665	498.999	70.129	498.999	73.7189
499.481	69.8135	499.481	69.8858	499.481	70.0783	499.481	73.6631
499.963	69.7395	499.963	69.8052	499.963	70.0376	499.963	73.6076
500.445	69.6774	500.445	69.7389	500.445	70.0143	500.445	73.5601
500.928	69.6319	500.928	69.6906	500.928	70.0051	500.928	73.5241
501.41	69.5968	501.41	69.651	501.41	69.9955	501.41	73.4992
501.892	69.5593	501.892	69.6029	501.892	69.9652	501.892	73.4824
502.374	69.5085	502.374	69.5327	502.374	69.9005	502.374	73.4709
502.856	69.4439	502.856	69.4405	502.856	69.8029	502.856	73.4647
503.338	69.376	503.338	69.3414	503.338	69.6888	503.338	73.4662
503.82	69.3188	503.82	69.2559	503.82	69.5797	503.82	73.4782
504.302	69.2812	504.302	69.1989	504.302	69.4908	504.302	73.5009
504.784	69.262	504.784	69.1726	504.784	69.426	504.784	73.5304
505.267	69.2505	505.267	69.1667	505.267	69.3787	505.267	73.5589
505.749	69.232	505.749	69.1636	505.749	69.3373	505.749	73.5773
506.231	69.195	506.231	69.1465	506.231	69.2922	506.231	73.5783
506.713	69.1385	506.713	69.1082	506.713	69.2422	506.713	73.5603
507.195	69.0735	507.195	69.0547	507.195	69.1943	507.195	73.5282
507.677	69.0166	507.677	69.0006	507.677	69.159	507.677	73.4911
508.159	68.9799	508.159	68.9595	508.159	69.1421	508.159	73.4576
508.642	68.9641	508.642	68.9355	508.642	69.1389	508.642	73.4313
509.124	68.9581	509.124	68.9211	509.124	69.136	509.124	73.4107
509.606	68.9449	509.606	68.9019	509.606	69.1166	509.606	73.3906
510.088	68.9101	510.088	68.8649	510.088	69.0691	510.088	73.3658
510.57	68.8487	510.57	68.8051	510.57	68.9926	510.57	73.3338
511.052	68.7672	511.052	68.7283	511.052	68.8978	511.052	73.2962
511.534	68.6794	511.534	68.6472	511.534	68.8017	511.534	73.2575
512.016	68.5982	512.016	68.5736	512.016	68.7192	512.016	73.222
512.499	68.5296	512.499	68.5115	512.499	68.6564	512.499	73.1917
512.981	68.4702	512.981	68.4552	512.981	68.609	512.981	73.166
513.463	68.4111	513.463	68.3933	513.463	68.5668	513.463	73.1424
513.945	68.3437	513.945	68.3151	513.945	68.5196	513.945	73.1193
514.427	68.266	514.427	68.2178	514.427	68.4633	514.427	73.0981
514.909	68.1827	514.909	68.1079	514.909	68.4009	514.909	73.0824
515.391	68.103	515.391	67.9988	515.391	68.3401	515.391	73.0775
515.873	68.0336	515.873	67.904	515.873	68.287	515.873	73.0864
516.356	67.9743	516.356	67.8302	516.356	68.2417	516.356	73.1078
516.838	67.9158	516.838	67.7735	516.838	68.1964	516.838	73.1346
517.32	67.8446	517.32	67.7212	517.32	68.1395	517.32	73.1561
517.802	67.7505	517.802	67.6588	517.802	68.0622	517.802	73.1627
518.284	67.6332	518.284	67.5777	518.284	67.9633	518.284	73.1501
518.766	67.5018	518.766	67.4775	518.766	67.8487	518.766	73.1213
519.248	67.368	519.248	67.3632	519.248	67.7252	519.248	73.0841
519.73	67.2381	519.73	67.2389	519.73	67.594	519.73	73.0468
520.212	67.1092	520.212	67.1032	520.212	67.4488	520.212	73.0141
520.695	66.9707	520.695	66.9505	520.695	67.2791	520.695	72.9865
521.177	66.8118	521.177	66.7757	521.177	67.0774	521.177	72.9611
521.659	66.6283	521.659	66.5794	521.659	66.846	521.659	72.9346
522.141	66.4262	522.141	66.3703	522.141	66.5981	522.141	72.9051
522.623	66.2198	522.623	66.1629	522.623	66.3535	522.623	72.874
523.105	66.0246	523.105	65.9709	523.105	66.1302	523.105	72.8448
523.587	65.8508	523.587	65.8013	523.587	65.9372	523.587	72.8208
524.069	65.6986	524.069	65.6504	524.069	65.7704	524.069	72.8044
524.552	65.5582	524.552	65.5055	524.552	65.6151	524.552	72.795
525.034	65.4156	525.034	65.351	525.034	65.4534	525.034	72.7901
525.516	65.2614	525.516	65.1792	525.516	65.276	525.516	72.7862
525.998	65.0994	525.998	64.9979	525.998	65.0908	525.998	72.781
526.48	64.9472	526.48	64.8307	526.48	64.9224	526.48	72.7751
526.962	64.8281	526.962	64.7065	526.962	64.801	526.962	72.7705
527.444	64.7601	527.444	64.6459	527.444	64.7473	527.444	72.769
527.927	64.7484	527.927	64.6533	527.927	64.765	527.927	72.7702
528.409	64.7855	528.409	64.7174	528.409	64.8409	528.409	72.7712
528.891	64.8564	528.891	64.8173	528.891	64.9521	528.891	72.7676
529.373	64.9448	529.373	64.9307	529.373	65.0742	529.373	72.7557
529.855	65.0398	529.855	65.0417	529.855	65.1898	529.855	72.7345
530.337	65.1378	530.337	65.1448	530.337	65.2924	530.337	72.7066
530.819	65.2417	530.819	65.2447	530.819	65.386	530.819	72.6776
531.301	65.3561	531.301	65.3502	531.301	65.4799	531.301	72.6538
531.783	65.4815	531.783	65.4673	531.783	65.581	531.783	72.6398
532.266	65.6112	532.266	65.5934	532.266	65.6891	532.266	72.6372
532.748	65.7326	532.748	65.7174	532.748	65.7957	532.748	72.644
533.23	65.8317	533.23	65.8232	533.23	65.8877	533.23	72.6562
533.712	65.899	533.712	65.8968	533.712	65.954	533.712	72.6697
534.194	65.933	534.194	65.9324	534.194	65.9896	534.194	72.6811
534.676	65.9404	534.676	65.9334	534.676	65.9977	534.676	72.6892
535.158	65.9315	535.158	65.91	535.158	65.9863	535.158	72.6936
535.64	65.9145	535.64	65.8735	535.64	65.9638	535.64	72.6946
536.123	65.8921	536.123	65.831	536.123	65.9353	536.123	72.6921
536.605	65.8614	536.605	65.7841	536.605	65.9013	536.605	72.6861
537.087	65.8175	537.087	65.7306	537.087	65.8603	537.087	72.6772
537.569	65.7576	537.569	65.6683	537.569	65.8113	537.569	72.6668
538.051	65.6841	538.051	65.5979	538.051	65.756	538.051	72.657
538.533	65.6039	538.533	65.5238	538.533	65.6984	538.533	72.6495
539.015	65.5246	539.015	65.4518	539.015	65.6421	539.015	72.6447
539.497	65.451	539.497	65.386	539.497	65.5879	539.497	72.6411
539.98	65.3831	539.98	65.3268	539.98	65.5329	539.98	72.6359
540.462	65.3167	540.462	65.2712	540.462	65.472	540.462	72.6262
540.944	65.2469	540.944	65.2148	540.944	65.4014	540.944	72.6114
541.426	65.171	541.426	65.1548	541.426	65.3211	541.426	72.5935
541.908	65.0908	541.908	65.0914	541.908	65.2355	541.908	72.577
542.39	65.0108	542.39	65.0271	542.39	65.1513	542.39	72.5669
542.872	64.9356	542.872	64.9645	542.872	65.0734	542.872	72.5663
543.355	64.8665	543.355	64.9035	543.355	65.0025	543.355	72.5749
543.837	64.8008	543.837	64.8404	543.837	64.9339	543.837	72.5886
544.319	64.7331	544.319	64.7695	544.319	64.8601	544.319	72.6017
544.801	64.658	544.801	64.685	544.801	64.7746	544.801	72.6089
545.283	64.5735	545.283	64.585	545.283	64.6749	545.283	72.6077
545.765	64.4811	545.765	64.4713	545.765	64.5635	545.765	72.5996
546.247	64.3841	546.247	64.3484	546.247	64.4453	546.247	72.589
546.729	64.2841	546.729	64.2197	546.729	64.3237	546.729	72.5802
547.212	64.1781	547.212	64.0853	547.212	64.1972	547.212	72.5752
547.694	64.0592	547.694	63.9418	547.694	64.0604	547.694	72.5727
548.176	63.9207	548.176	63.7857	548.176	63.9073	548.176	72.5687
548.658	63.7608	548.658	63.6173	548.658	63.7369	548.658	72.5595
549.14	63.5863	549.14	63.4437	549.14	63.5568	549.14	72.5433
549.622	63.4126	549.622	63.2782	549.622	63.3822	549.622	72.5219
550.104	63.2583	550.104	63.1356	550.104	63.2311	550.104	72.4996
550.586	63.1379	550.586	63.0264	550.586	63.1166	550.586	72.4807
551.068	63.0563	551.068	62.9515	551.068	63.0419	551.068	72.4674
551.551	63.0061	551.551	62.9023	551.551	62.9983	551.551	72.4579
552.033	62.9709	552.033	62.8633	552.033	62.9689	552.033	72.4478
552.515	62.9321	552.515	62.8186	552.515	62.9357	552.515	72.4323
552.997	62.8748	552.997	62.7578	552.997	62.8857	552.997	72.4086
553.479	62.793	553.479	62.6785	553.479	62.8147	553.479	72.3778
553.961	62.6893	553.961	62.5855	553.961	62.7266	553.961	72.3449
554.443	62.5716	554.443	62.4864	554.443	62.6293	554.443	72.3168
554.926	62.4484	554.926	62.3869	554.926	62.5297	554.926	72.299
555.408	62.3249	555.408	62.2875	555.408	62.4302	555.408	72.2943
555.89	62.2016	555.89	62.184	555.89	62.3285	555.89	72.301
556.372	62.0762	556.372	62.0708	556.372	62.2204	556.372	72.3147
556.854	61.9464	556.854	61.9449	556.854	62.1034	556.854	72.3297
557.336	61.8126	557.336	61.8084	557.336	61.9792	557.336	72.3414
557.818	61.6778	557.818	61.6682	557.818	61.8529	557.818	72.347
558.3	61.5463	558.3	61.5325	558.3	61.7299	558.3	72.3455
558.783	61.4211	558.783	61.4066	558.783	61.6127	558.783	72.3362
559.265	61.3015	559.265	61.2903	559.265	61.4986	559.265	72.318
559.747	61.1838	559.747	61.1775	559.747	61.3803	559.747	72.2895
560.229	61.062	560.229	61.059	560.229	61.2488	560.229	72.2498
560.711	60.9309	560.711	60.9265	560.711	61.098	560.711	72.2
561.193	60.7879	561.193	60.7762	561.193	60.9271	561.193	72.1447
561.675	60.6339	561.675	60.6101	561.675	60.7414	561.675	72.091
562.157	60.4719	562.157	60.435	562.157	60.55	562.157	72.0473
562.639	60.3065	562.639	60.2591	562.639	60.3623	562.639	72.0207
563.122	60.1416	563.122	60.0897	563.122	60.1853	563.122	72.0148
563.604	59.98	563.604	59.9304	563.604	60.022	563.604	72.0287
564.086	59.8233	564.086	59.7808	564.086	59.8709	564.086	72.0574
564.568	59.672	564.568	59.6379	564.568	59.7282	564.568	72.0939
565.05	59.5251	565.05	59.4968	565.05	59.5888	565.05	72.1314
565.532	59.3804	565.532	59.3528	565.532	59.4478	565.532	72.1653
566.014	59.2341	566.014	59.2016	566.014	59.3012	566.014	72.194
566.496	59.0812	566.496	59.0401	566.496	59.1451	566.496	72.2178
566.979	58.9163	566.979	58.8659	566.979	58.9763	566.979	72.2373
567.461	58.7357	567.461	58.6783	567.461	58.7925	567.461	72.2525
567.943	58.5379	567.943	58.4781	567.943	58.5928	567.943	72.2621
568.425	58.3244	568.425	58.2673	568.425	58.3782	568.425	72.2641
568.907	58.0989	568.907	58.0485	568.907	58.1515	568.907	72.2571
569.389	57.8648	569.389	57.8237	569.389	57.916	569.389	72.2416
569.871	57.6245	569.871	57.5934	569.871	57.6748	569.871	72.2202
570.354	57.3794	570.354	57.3574	570.354	57.4306	570.354	72.1968
570.836	57.1308	570.836	57.1159	570.836	57.1862	570.836	72.1761
571.318	56.8818	571.318	56.8707	571.318	56.9449	571.318	72.1616
571.8	56.6379	571.8	56.6255	571.8	56.711	571.8	72.1555
572.282	56.4058	572.282	56.3858	572.282	56.4886	572.282	72.1574
572.764	56.1912	572.764	56.157	572.764	56.2799	572.764	72.165
573.246	55.9962	573.246	55.9425	573.246	56.0843	573.246	72.1751
573.728	55.8187	573.728	55.743	573.728	55.898	573.728	72.1839
574.21	55.652	574.21	55.5565	574.21	55.7149	574.21	72.1881
574.693	55.4874	574.693	55.3791	574.693	55.5282	574.693	72.1853
575.175	55.3167	575.175	55.2068	575.175	55.3335	575.175	72.1747
575.657	55.1347	575.657	55.0367	575.657	55.13	575.657	72.1571
576.139	54.9413	576.139	54.8669	576.139	54.9213	576.139	72.1352
576.621	54.7402	576.621	54.6969	576.621	54.7139	576.621	72.1125
577.103	54.5365	577.103	54.526	577.103	54.5134	577.103	72.0919
577.585	54.3339	577.585	54.3528	577.585	54.3226	577.585	72.0753
578.067	54.1334	578.067	54.1747	578.067	54.1407	578.067	72.063
578.55	53.9344	578.55	53.9892	578.55	53.9646	578.55	72.0544
579.032	53.736	579.032	53.7948	579.032	53.7899	579.032	72.0488
579.514	53.539	579.514	53.5918	579.514	53.6133	579.514	72.0456
579.996	53.3459	579.996	53.3828	579.996	53.433	579.996	72.0454
580.478	53.1601	580.478	53.1722	580.478	53.2487	580.478	72.0491
580.96	52.9835	580.96	52.9637	580.96	53.0607	580.96	72.0573
581.442	52.8153	581.442	52.7599	581.442	52.8692	581.442	72.0696
581.924	52.6511	581.924	52.5607	581.924	52.6735	581.924	72.084
582.407	52.4847	582.407	52.3648	582.407	52.4731	582.407	72.097
582.889	52.3102	582.889	52.1707	582.889	52.268	582.889	72.1047
583.371	52.1243	583.371	51.9781	583.371	52.06	583.371	72.1039
583.853	51.9275	583.853	51.7881	583.853	51.8525	583.853	72.0929
584.335	51.7244	584.335	51.6037	584.335	51.6506	584.335	72.0729
584.817	51.522	584.817	51.4281	584.817	51.4592	584.817	72.0472
585.299	51.3278	585.299	51.2641	585.299	51.2826	585.299	72.0203
585.781	51.1483	585.781	51.1134	585.781	51.1231	585.781	71.9968
586.264	50.9876	586.264	50.9761	586.264	50.9815	586.264	71.98
586.746	50.8466	586.746	50.8507	586.746	50.8567	586.746	71.9711
587.228	50.724	587.228	50.7351	587.228	50.7465	587.228	71.9695
587.71	50.6158	587.71	50.6259	587.71	50.6473	587.71	71.9733
588.192	50.5172	588.192	50.5198	588.192	50.5548	588.192	71.9801
588.674	50.4226	588.674	50.4134	588.674	50.4641	588.674	71.988
589.156	50.3277	589.156	50.3047	589.156	50.3711	589.156	71.9957
589.638	50.2297	589.638	50.1929	589.638	50.2731	589.638	72.0027
590.12	50.1285	590.12	50.0798	590.12	50.1698	590.12	72.0088
590.603	50.0264	590.603	49.9684	590.603	50.0632	590.603	72.0139
591.085	49.9273	591.085	49.8629	591.085	49.9575	591.085	72.0177
591.567	49.8349	591.567	49.7666	591.567	49.8575	591.567	72.0195
592.049	49.752	592.049	49.6812	592.049	49.7669	592.049	72.0182
592.531	49.6785	592.531	49.6063	592.531	49.6871	592.531	72.013
593.013	49.6126	593.013	49.5402	593.013	49.6173	593.013	72.0031
593.495	49.5523	593.495	49.4811	593.495	49.5552	593.495	71.9884
593.977	49.4963	593.977	49.4284	593.977	49.4989	593.977	71.9697
594.46	49.4452	594.46	49.3831	594.46	49.4474	594.46	71.9486
594.942	49.4013	594.942	49.3469	594.942	49.4011	594.942	71.9273
595.424	49.3678	595.424	49.3212	595.424	49.3614	595.424	71.9083
595.906	49.3468	595.906	49.3063	595.906	49.3297	595.906	71.8934
596.388	49.3393	596.388	49.3012	596.388	49.3071	596.388	71.8836
596.87	49.344	596.87	49.3037	596.87	49.2942	596.87	71.8781
597.352	49.3588	597.352	49.312	597.352	49.2911	597.352	71.8748
597.835	49.3813	597.835	49.3252	597.835	49.298	597.835	71.8713
598.317	49.4099	598.317	49.3442	598.317	49.3152	598.317	71.8653
598.799	49.4441	598.799	49.3709	598.799	49.3434	598.799	71.8557
599.281	49.4846	599.281	49.4075	599.281	49.383	599.281	71.843
599.763	49.5327	599.763	49.4558	599.763	49.434	599.763	71.8291
600.245	49.5896	600.245	49.5162	600.245	49.4962	600.245	71.8163
600.727	49.6562	600.727	49.588	600.727	49.5688	600.727	71.8064
601.209	49.733	601.209	49.6698	601.209	49.6511	601.209	71.8003
601.692	49.8202	601.692	49.7604	601.692	49.7426	601.692	71.7974
602.174	49.9173	602.174	49.8591	602.174	49.8428	602.174	71.7965
602.656	50.0238	602.656	49.966	602.656	49.951	602.656	71.7962
603.138	50.1388	603.138	50.0812	603.138	50.0661	603.138	71.7959
603.62	50.2607	603.62	50.2051	603.62	50.1868	603.62	71.7954
604.102	50.3881	604.102	50.3375	604.102	50.3123	604.102	71.795
604.584	50.5196	604.584	50.478	604.584	50.4422	604.584	71.7953
605.066	50.6547	605.066	50.6256	605.066	50.577	605.066	71.7963
605.548	50.7935	605.548	50.7789	605.548	50.7178	605.548	71.7977
606.031	50.937	606.031	50.9364	606.031	50.8659	606.031	71.7991
606.513	51.0867	606.513	51.0965	606.513	51.0217	606.513	71.8002
606.995	51.2443	606.995	51.2581	606.995	51.1845	606.995	71.8011
607.477	51.4111	607.477	51.4209	607.477	51.3529	607.477	71.8021
607.959	51.5877	607.959	51.5864	607.959	51.5254	607.959	71.8034
608.441	51.7739	608.441	51.7568	608.441	51.7007	608.441	71.805
608.923	51.9686	608.923	51.935	608.923	51.8789	608.923	71.8064
609.405	52.1695	609.405	52.1232	609.405	52.0605	609.405	71.8065
609.888	52.3738	609.888	52.3218	609.888	52.2467	609.888	71.8043
610.37	52.5785	610.37	52.5291	610.37	52.4385	610.37	71.7992
610.852	52.7815	610.852	52.742	610.852	52.6361	610.852	71.7913
611.334	52.9819	611.334	52.9568	611.334	52.8388	611.334	71.7816
611.816	53.1802	611.816	53.1707	611.816	53.0455	611.816	71.7715
612.298	53.3784	612.298	53.3828	612.298	53.255	612.298	71.7625
612.78	53.579	612.78	53.5938	612.78	53.4661	612.78	71.7558
613.263	53.7839	613.263	53.8051	613.263	53.6776	613.263	71.7523
613.745	53.9938	613.745	54.0184	613.745	53.8883	613.745	71.752
614.227	54.2083	614.227	54.2338	614.227	54.0975	614.227	71.7546
614.709	54.4256	614.709	54.4506	614.709	54.3045	614.709	71.7594
615.191	54.6439	615.191	54.667	615.191	54.5097	615.191	71.7648
615.673	54.8615	615.673	54.8817	615.673	54.7141	615.673	71.7692
616.155	55.0774	616.155	55.0942	616.155	54.9198	616.155	71.7706
616.637	55.2913	616.637	55.3048	616.637	55.1287	616.637	71.7676
617.12	55.5029	617.12	55.5145	617.12	55.3422	617.12	71.7598
617.602	55.7121	617.602	55.7243	617.602	55.5605	617.602	71.748
618.084	55.9189	618.084	55.9339	618.084	55.7822	618.084	71.7342
618.566	56.1233	618.566	56.1428	618.566	56.0054	618.566	71.721
619.048	56.3255	619.048	56.3496	619.048	56.228	619.048	71.7102
619.53	56.5262	619.53	56.5534	619.53	56.4487	619.53	71.7025
620.012	56.7258	620.012	56.754	620.012	56.6666	620.012	71.6969
620.494	56.9238	620.494	56.9512	620.494	56.8812	620.494	71.6916
620.976	57.1191	620.976	57.1453	620.976	57.0921	620.976	71.6848
621.459	57.3097	621.459	57.336	621.459	57.2983	621.459	71.6756
621.941	57.4941	621.941	57.5228	621.941	57.4987	621.941	71.665
622.423	57.6719	622.423	57.7052	622.423	57.693	622.423	71.6553
622.905	57.8448	622.905	57.883	622.905	57.8815	622.905	71.6495
623.387	58.0159	623.387	58.0569	623.387	58.0657	623.387	71.6498
623.869	58.1893	623.869	58.2286	623.869	58.2475	623.869	71.6568
624.351	58.368	624.351	58.4	624.351	58.4286	624.351	71.6687
624.833	58.5532	624.833	58.5729	624.833	58.6097	624.833	71.6824
625.316	58.7435	625.316	58.7478	625.316	58.7901	625.316	71.694
625.798	58.9358	625.798	58.9244	625.798	58.9686	625.798	71.7007
626.28	59.1268	626.28	59.1015	626.28	59.1438	626.28	71.7016
626.762	59.3142	626.762	59.2779	626.762	59.3154	626.762	71.6976
627.244	59.4977	627.244	59.4527	627.244	59.4842	627.244	71.6907
627.726	59.6782	627.726	59.6253	627.726	59.6515	627.726	71.6831
628.208	59.8564	628.208	59.7956	628.208	59.8182	628.208	71.6759
628.691	60.032	628.691	59.9629	628.691	59.9841	628.691	71.6694
629.173	60.2029	629.173	60.1261	629.173	60.1474	629.173	71.6632
629.655	60.366	629.655	60.2842	629.655	60.3059	629.655	71.6563
630.137	60.5184	630.137	60.4362	630.137	60.4579	630.137	71.6484
630.619	60.6591	630.619	60.5823	630.619	60.6033	630.619	71.6395
631.101	60.7894	631.101	60.7232	631.101	60.7436	631.101	71.63
631.583	60.9126	631.583	60.8604	631.583	60.8815	631.583	71.6203
632.065	61.0327	632.065	60.9953	632.065	61.0192	632.065	71.6108
632.548	61.1532	632.548	61.1285	632.548	61.1576	632.548	71.6018
633.03	61.2759	633.03	61.2599	633.03	61.2957	633.03	71.5934
633.512	61.4009	633.512	61.3891	633.512	61.4311	633.512	71.5861
633.994	61.5272	633.994	61.5157	633.994	61.5612	633.994	71.5801
634.476	61.6532	634.476	61.6399	634.476	61.6847	634.476	71.5754
634.958	61.7777	634.958	61.7629	634.958	61.8025	634.958	71.5713
635.44	61.8999	635.44	61.8854	635.44	61.917	635.44	71.5667
635.922	62.0193	635.922	62.0079	635.922	62.0311	635.922	71.5605
636.404	62.1354	636.404	62.1297	636.404	62.147	636.404	71.552
636.887	62.248	636.887	62.2495	636.887	62.2652	636.887	71.5419
637.369	62.3572	637.369	62.3657	637.369	62.3846	637.369	71.5323
637.851	62.4639	637.851	62.4776	637.851	62.5031	637.851	71.526
638.333	62.5695	638.333	62.5855	638.333	62.6186	638.333	71.5251
638.815	62.6752	638.815	62.6904	638.815	62.7296	638.815	71.5302
639.297	62.782	639.297	62.7936	639.297	62.8353	639.297	71.5396
639.779	62.8888	639.779	62.8955	639.779	62.9355	639.779	71.5496
640.261	62.994	640.261	62.9957	640.261	63.0304	640.261	71.5559
640.744	63.0951	640.744	63.0929	640.744	63.1204	640.744	71.5559
641.226	63.1911	641.226	63.1861	641.226	63.2066	641.226	71.5492
641.708	63.2828	641.708	63.2753	641.708	63.2911	641.708	71.5385
642.19	63.3727	642.19	63.3622	642.19	63.3766	642.19	71.5284
642.672	63.4644	642.672	63.4488	642.672	63.4659	642.672	71.5229
643.154	63.5602	643.154	63.5372	643.154	63.5606	643.154	71.524
643.636	63.6599	643.636	63.6278	643.636	63.6604	643.636	71.5308
644.119	63.7601	644.119	63.7188	644.119	63.7631	644.119	71.5398
644.601	63.856	644.601	63.8076	644.601	63.8646	644.601	71.5467
645.083	63.9429	645.083	63.8914	645.083	63.9611	645.083	71.5485
645.565	64.0188	645.565	63.969	645.565	64.0503	645.565	71.5453
646.047	64.0853	646.047	64.0415	646.047	64.1322	646.047	71.5398
646.529	64.1466	646.529	64.1117	646.529	64.2083	646.529	71.5364
647.011	64.2078	647.011	64.1825	647.011	64.2814	647.011	71.5388
647.493	64.2727	647.493	64.2556	647.493	64.353	647.493	71.5486
647.976	64.3422	647.976	64.3306	647.976	64.4235	647.976	71.5639
648.458	64.4144	648.458	64.4051	648.458	64.4919	648.458	71.5805
648.94	64.4863	648.94	64.476	648.94	64.5571	648.94	71.5933
649.422	64.5556	649.422	64.542	649.422	64.6192	649.422	71.5988
649.904	64.6219	649.904	64.6037	649.904	64.6797	649.904	71.5961
650.386	64.6868	650.386	64.6637	650.386	64.7416	650.386	71.5872
650.868	64.7525	650.868	64.7252	650.868	64.8072	650.868	71.5756
651.35	64.8199	651.35	64.79	651.35	64.8774	651.35	71.5651
651.832	64.8877	651.832	64.8577	651.832	64.9507	651.832	71.558
652.315	64.9533	652.315	64.9257	652.315	65.024	652.315	71.5552
652.797	65.0139	652.797	64.9907	652.797	65.0939	652.797	71.5559
653.279	65.0682	653.279	65.0503	653.279	65.1583	653.279	71.5585
653.761	65.1179	653.761	65.1041	653.761	65.2178	653.761	71.5614
654.243	65.1665	654.243	65.1542	654.243	65.2746	654.243	71.5632
654.725	65.2176	654.725	65.2032	654.725	65.3313	654.725	71.5625
655.207	65.2733	655.207	65.2535	655.207	65.3893	655.207	71.5581
655.689	65.3326	655.689	65.3055	655.689	65.4479	655.689	71.5493
656.172	65.3927	656.172	65.358	656.172	65.5045	656.172	71.5358
656.654	65.4499	656.654	65.4091	656.654	65.5563	656.654	71.5188
657.136	65.5023	657.136	65.4575	657.136	65.6017	657.136	71.5007
657.618	65.5505	657.618	65.5035	657.618	65.6414	657.618	71.485
658.1	65.5972	658.1	65.5488	658.1	65.6781	658.1	71.4752
658.582	65.6454	658.582	65.5957	658.582	65.7148	658.582	71.4737
659.064	65.6965	659.064	65.6452	659.064	65.7537	659.064	71.4806
659.547	65.7489	659.547	65.6967	659.547	65.7949	659.547	71.4939
660.029	65.799	660.029	65.7477	660.029	65.8369	660.029	71.5097
660.511	65.843	660.511	65.7959	660.511	65.8775	660.511	71.5239
660.993	65.8793	660.993	65.8397	660.993	65.9157	660.993	71.5338
661.475	65.9093	661.475	65.8794	661.475	65.9524	661.475	71.5384
661.957	65.937	661.957	65.9171	661.957	65.9898	661.957	71.5392
662.439	65.9671	662.439	65.955	662.439	66.0299	662.439	71.5382
662.921	66.0022	662.921	65.9943	662.921	66.0733	662.921	71.5376
663.404	66.0419	663.404	66.0343	663.404	66.118	663.404	71.5385
663.886	66.0829	663.886	66.0724	663.886	66.1606	663.886	71.5409
664.368	66.1208	664.368	66.1061	664.368	66.1973	664.368	71.5438
664.85	66.1525	664.85	66.1336	664.85	66.226	664.85	71.5465
665.332	66.1775	665.332	66.1547	665.332	66.2468	665.332	71.5484
665.814	66.1978	665.814	66.1709	665.814	66.262	665.814	71.5501
666.296	66.2176	666.296	66.185	666.296	66.2761	666.296	71.5525
666.778	66.2428	666.778	66.2012	666.778	66.295	666.778	71.557
667.26	66.2792	667.26	66.2246	667.26	66.326	667.26	71.5641
667.743	66.3282	667.743	66.2593	667.743	66.3736	667.743	71.5726
668.225	66.3828	668.225	66.3037	668.225	66.4341	668.225	71.5786
668.707	66.4306	668.707	66.3502	668.707	66.4952	668.707	71.5782
669.189	66.4653	669.189	66.3908	669.189	66.5463	669.189	71.5711
669.671	66.4896	669.671	66.4229	669.671	66.5854	669.671	71.5596
670.153	66.51	670.153	66.4479	670.153	66.6165	670.153	71.5464
670.635	66.5312	670.635	66.468	670.635	66.6437	670.635	71.5331
671.117	66.5555	671.117	66.4849	671.117	66.6697	671.117	71.5201
671.6	66.5827	671.6	66.4997	671.6	66.6953	671.6	71.5079
672.082	66.6119	672.082	66.5138	672.082	66.7206	672.082	71.4971
672.564	66.6418	672.564	66.529	672.564	66.7453	672.564	71.4886
673.046	66.6715	673.046	66.5477	673.046	66.7695	673.046	71.4834
673.528	66.7006	673.528	66.5712	673.528	66.7931	673.528	71.4823
674.01	66.7291	674.01	66.5998	674.01	66.8161	674.01	71.4852
674.492	66.7564	674.492	66.6319	674.492	66.8377	674.492	71.4913
674.975	66.7814	674.975	66.6645	674.975	66.8568	674.975	71.4991
675.457	66.8028	675.457	66.6946	675.457	66.8725	675.457	71.507
675.939	66.82	675.939	66.7204	675.939	66.8851	675.939	71.5138
676.421	66.8335	676.421	66.7425	676.421	66.8964	676.421	71.5191
676.903	66.8457	676.903	66.7629	676.903	66.9095	676.903	71.523
677.385	66.8596	677.385	66.7848	677.385	66.9278	677.385	71.5261
677.867	66.8775	677.867	66.8102	677.867	66.953	677.867	71.5289
678.349	66.8995	678.349	66.839	678.349	66.9844	678.349	71.5315
678.832	66.9239	678.832	66.869	678.832	67.0189	678.832	71.5335
679.314	66.9476	679.314	66.8969	679.314	67.0521	679.314	71.5342
679.796	66.9682	679.796	66.9199	679.796	67.0803	679.796	71.5336
680.278	66.9855	680.278	66.9372	680.278	67.1016	680.278	71.5322
680.76	67.0013	680.76	66.9499	680.76	67.1165	680.76	71.5311
681.242	67.0191	681.242	66.9608	681.242	67.1277	681.242	71.5315
681.724	67.0415	681.724	66.9721	681.724	67.1376	681.724	71.5341
682.206	67.0685	682.206	66.9848	682.206	67.1478	682.206	71.5387
682.688	67.0972	682.688	66.998	682.688	67.1581	682.688	71.5438
683.171	67.1229	683.171	67.0102	683.171	67.1672	683.171	71.5478
683.653	67.1408	683.653	67.0206	683.653	67.1745	683.653	71.5492
684.135	67.1489	684.135	67.03	684.135	67.1804	684.135	71.5476
684.617	67.1488	684.617	67.0406	684.617	67.1867	684.617	71.5438
685.099	67.1448	685.099	67.0552	685.099	67.1958	685.099	71.5393
685.581	67.1417	685.581	67.0751	685.581	67.209	685.581	71.5359
686.063	67.1429	686.063	67.099	686.063	67.2253	686.063	71.5349
686.545	67.1486	686.545	67.1233	686.545	67.242	686.545	71.5364
687.028	67.1566	687.028	67.1436	687.028	67.2557	687.028	71.5399
687.51	67.1636	687.51	67.1566	687.51	67.2641	687.51	71.5444
687.992	67.1677	687.992	67.1615	687.992	67.2674	687.992	71.549
688.474	67.1694	688.474	67.1608	688.474	67.2682	688.474	71.5532
688.956	67.1711	688.956	67.1586	688.956	67.2704	688.956	71.5568
689.438	67.1753	689.438	67.1587	689.438	67.2765	689.438	71.5599
689.92	67.1827	689.92	67.1619	689.92	67.2859	689.92	71.5624
690.403	67.1909	690.403	67.1659	690.403	67.2951	690.403	71.5639
690.885	67.1952	690.885	67.1667	690.885	67.2986	690.885	71.5641
691.367	67.19	691.367	67.1597	691.367	67.2916	691.367	71.5627
691.849	67.1719	691.849	67.1425	691.849	67.272	691.849	71.5598
692.331	67.1406	692.331	67.1155	692.331	67.2415	692.331	71.556
692.813	67.099	692.813	67.0811	692.813	67.2044	692.813	71.5521
693.295	67.0524	693.295	67.0425	693.295	67.1657	693.295	71.5487
693.777	67.0056	693.777	67.0017	693.777	67.1288	693.777	71.5459
694.26	66.9616	694.26	66.9593	694.26	67.0944	694.26	71.5434
694.742	66.9211	694.742	66.9149	694.742	67.0611	694.742	71.5407
695.224	66.8836	695.224	66.8685	695.224	67.0262	695.224	71.538
695.706	66.8482	695.706	66.8214	695.706	66.9886	695.706	71.5361
696.188	66.8151	696.188	66.7768	696.188	66.9487	696.188	71.536
696.67	66.7857	696.67	66.7387	696.67	66.9092	696.67	71.5392
697.152	66.762	697.152	66.7105	697.152	66.8732	697.152	71.5464
697.634	66.7452	697.634	66.6933	697.634	66.8437	697.634	71.5571
698.116	66.7354	698.116	66.6863	698.116	66.8218	698.116	71.5699
698.599	66.7314	698.599	66.6871	698.599	66.8079	698.599	71.5825
699.081	66.7314	699.081	66.6933	699.081	66.8016	699.081	71.593
699.563	66.7344	699.563	66.7038	699.563	66.8028	699.563	71.6001
700.045	66.7407	700.045	66.7188	700.045	66.812	700.045	71.6038
700.527	66.7515	700.527	66.7396	700.527	66.8299	700.527	71.6052
701.009	66.7689	701.009	66.7669	701.009	66.8563	701.009	71.6059
701.491	66.794	701.491	66.7998	701.491	66.8898	701.491	71.6071
701.973	66.8267	701.973	66.8362	701.973	66.9278	701.973	71.6093
702.456	66.8652	702.456	66.8727	702.456	66.9668	702.456	71.6121
702.938	66.9069	702.938	66.9064	702.938	67.004	702.938	71.6148
703.42	66.9489	703.42	66.936	703.42	67.0383	703.42	71.6164
703.902	66.9894	703.902	66.9626	703.902	67.0703	703.902	71.6167
704.384	67.0277	704.384	66.9885	704.384	67.1023	704.384	71.6163
704.866	67.0642	704.866	67.0162	704.866	67.1363	704.866	71.616
705.348	67.0993	705.348	67.0471	705.348	67.1731	705.348	71.6171
705.83	67.1334	705.83	67.0807	705.83	67.2118	705.83	71.6205
706.313	67.166	706.313	67.1152	706.313	67.2497	706.313	71.6262
706.795	67.1962	706.795	67.148	706.795	67.2838	706.795	71.6339
707.277	67.223	707.277	67.1776	707.277	67.3118	707.277	71.6427
707.759	67.2457	707.759	67.2031	707.759	67.3327	707.759	71.6511
708.241	67.2639	708.241	67.225	708.241	67.3469	708.241	71.658
708.723	67.2775	708.723	67.2436	708.723	67.3553	708.723	71.6619
709.205	67.2867	709.205	67.2589	709.205	67.3591	709.205	71.6622
709.687	67.2916	709.687	67.2702	709.687	67.3589	709.687	71.6585
710.17	67.2931	710.17	67.2771	710.17	67.3558	710.17	71.6515
710.652	67.2927	710.652	67.2799	710.652	67.3514	710.652	71.6427
711.134	67.293	711.134	67.2806	711.134	67.3482	711.134	71.6343
711.616	67.2965	711.616	67.2822	711.616	67.3492	711.616	71.6285
712.098	67.305	712.098	67.2877	712.098	67.3568	712.098	71.6272
712.58	67.3185	712.58	67.2986	712.58	67.3713	712.58	71.6309
713.062	67.3353	713.062	67.3141	713.062	67.3912	713.062	71.6389
713.544	67.3527	713.544	67.332	713.544	67.4131	713.544	71.6492
714.027	67.3685	714.027	67.3494	714.027	67.4338	714.027	71.6595
714.509	67.3825	714.509	67.3653	714.509	67.4518	714.509	71.6675
714.991	67.3967	714.991	67.3808	714.991	67.4686	714.991	71.6722
715.473	67.4157	715.473	67.3997	715.473	67.4882	715.473	71.6734
715.955	67.4439	715.955	67.4261	715.955	67.5157	715.955	71.6721
716.437	67.4843	716.437	67.4627	716.437	67.5549	716.437	71.6696
716.919	67.5366	716.919	67.5095	716.919	67.6063	716.919	71.6672
717.401	67.5976	717.401	67.5631	717.401	67.6673	717.401	71.6662
717.884	67.6622	717.884	67.6185	717.884	67.7328	717.884	71.6669
718.366	67.7255	718.366	67.6709	718.366	67.7971	718.366	71.6699
718.848	67.7844	718.848	67.7183	718.848	67.8564	718.848	71.6753
719.33	67.8384	719.33	67.7615	719.33	67.9092	719.33	71.6829
719.812	67.8894	719.812	67.8037	719.812	67.9569	719.812	71.692
720.294	67.9396	720.294	67.8485	720.294	68.0019	720.294	71.7015
720.776	67.9902	720.776	67.8975	720.776	68.0461	720.776	71.7098
721.258	68.04	721.258	67.9493	721.258	68.0897	721.258	71.7155
721.74	68.0866	721.74	68.0001	721.74	68.1315	721.74	71.7179
722.223	68.127	722.223	68.0457	722.223	68.1699	722.223	71.7175
722.705	68.1599	722.705	68.0838	722.705	68.204	722.705	71.7158
723.187	68.186	723.187	68.1141	723.187	68.2348	723.187	71.7148
723.669	68.2079	723.669	68.1391	723.669	68.2637	723.669	71.7163
724.151	68.2281	724.151	68.1615	724.151	68.2922	724.151	71.7208
724.633	68.2482	724.633	68.1831	724.633	68.3205	724.633	71.7276
725.115	68.2679	725.115	68.2036	725.115	68.347	725.115	71.7345
725.597	68.2855	725.597	68.2211	725.597	68.3688	725.597	71.7392
726.08	68.2988	726.08	68.2332	726.08	68.3837	726.08	71.7403
726.562	68.3067	726.562	68.2389	726.562	68.391	726.562	71.7378
727.044	68.31	727.044	68.2393	727.044	68.3924	727.044	71.7334
727.526	68.3108	727.526	68.2369	727.526	68.391	727.526	71.7301
728.008	68.3113	728.008	68.235	728.008	68.3901	728.008	71.7305
728.49	68.3129	728.49	68.2357	728.49	68.3915	728.49	71.7362
728.972	68.3154	728.972	68.2393	728.972	68.3952	728.972	71.7471
729.455	68.3178	729.455	68.2452	729.455	68.3997	729.455	71.7617
729.937	68.3193	729.937	68.2527	729.937	68.4039	729.937	71.7777
730.419	68.3207	730.419	68.2625	730.419	68.4081	730.419	71.793
730.901	68.3244	730.901	68.2768	730.901	68.4145	730.901	71.8064
731.383	68.3334	731.383	68.2986	731.383	68.4263	731.383	71.8174
731.865	68.3502	731.865	68.3297	731.865	68.4458	731.865	71.8261
732.347	68.3749	732.347	68.3693	732.347	68.473	732.347	71.8326
732.829	68.4049	732.829	68.4138	732.829	68.5051	732.829	71.8367
733.312	68.4361	733.312	68.4572	733.312	68.5376	733.312	71.8382
733.794	68.4643	733.794	68.4939	733.794	68.5656	733.794	71.837
734.276	68.4869	734.276	68.5202	734.276	68.5866	734.276	71.834
734.758	68.5045	734.758	68.5362	734.758	68.6011	734.758	71.8308
735.24	68.5196	735.24	68.5449	735.24	68.6119	735.24	71.8297
735.722	68.5351	735.722	68.5508	735.722	68.623	735.722	71.8324
736.204	68.5525	736.204	68.557	736.204	68.6365	736.204	71.8398
736.686	68.5709	736.686	68.5645	736.686	68.6521	736.686	71.8511
737.169	68.5871	737.169	68.5716	737.169	68.6671	737.169	71.8642
737.651	68.5974	737.651	68.5753	737.651	68.6774	737.651	71.8765
738.133	68.5989	738.133	68.5732	738.133	68.6801	738.133	71.8859
738.615	68.5915	738.615	68.5646	738.615	68.6745	738.615	71.8911
739.097	68.5776	739.097	68.5513	739.097	68.6626	739.097	71.8923
739.579	68.5614	739.579	68.5361	739.579	68.6481	739.579	71.8908
740.061	68.5471	740.061	68.5219	740.061	68.6349	740.061	71.888
740.543	68.538	740.543	68.5111	740.543	68.626	740.543	71.8854
741.026	68.5362	741.026	68.5049	741.026	68.6228	741.026	71.8835
741.508	68.5424	741.508	68.5042	741.508	68.6262	741.508	71.8829
741.99	68.5569	741.99	68.5103	741.99	68.6363	741.99	71.8837
742.472	68.5795	742.472	68.5247	742.472	68.6535	742.472	71.8862
742.954	68.6097	742.954	68.5485	742.954	68.6779	742.954	71.8906
743.436	68.6453	743.436	68.5814	743.436	68.7086	743.436	71.8969
743.918	68.683	743.918	68.6207	743.918	68.7429	743.918	71.9048
744.4	68.718	744.4	68.6615	744.4	68.7769	744.4	71.913
744.883	68.7457	744.883	68.6979	744.883	68.8062	744.883	71.9202
745.365	68.7634	745.365	68.7252	745.365	68.8273	745.365	71.9249
745.847	68.7713	745.847	68.7414	745.847	68.8393	745.847	71.9266
746.329	68.7726	746.329	68.7482	746.329	68.8441	746.329	71.9257
746.811	68.7725	746.811	68.75	746.811	68.8458	746.811	71.9235
747.293	68.7755	747.293	68.7516	747.293	68.8484	747.293	71.9219
747.775	68.7836	747.775	68.7565	747.775	68.8546	747.775	71.9225
748.257	68.796	748.257	68.7653	748.257	68.8647	748.257	71.9259
748.74	68.8093	748.74	68.7762	748.74	68.8768	748.74	71.9318
749.222	68.8197	749.222	68.7861	749.222	68.8881	749.222	71.9396
749.704	68.8243	749.704	68.7926	749.704	68.8964	749.704	71.948
750.186	68.8231	750.186	68.7948	750.186	68.9006	750.186	71.956
750.668	68.8178	750.668	68.7935	750.668	68.9011	750.668	71.9634
751.15	68.811	751.15	68.7903	751.15	68.8984	751.15	71.9701
751.632	68.8044	751.632	68.7858	751.632	68.8927	751.632	71.9763
752.114	68.7983	752.114	68.7798	752.114	68.8835	752.114	71.982
752.597	68.7915	752.597	68.7711	752.597	68.87	752.597	71.9874
753.079	68.783	753.079	68.7592	753.079	68.8525	753.079	71.9924
753.561	68.7732	753.561	68.7452	753.561	68.8331	753.561	71.9972
754.043	68.7641	754.043	68.7321	754.043	68.8158	754.043	72.0023
754.525	68.7591	754.525	68.7241	754.525	68.8054	754.525	72.0085
755.007	68.7611	755.007	68.7248	755.007	68.8054	755.007	72.0161
755.489	68.7711	755.489	68.7355	755.489	68.8167	755.489	72.0251
755.971	68.7878	755.971	68.7546	755.971	68.8373	755.971	72.035
756.454	68.8075	756.454	68.7781	756.454	68.8628	756.454	72.0443
756.936	68.8262	756.936	68.8011	756.936	68.8882	756.936	72.0516
757.418	68.8408	757.418	68.8196	757.418	68.9096	757.418	72.0556
757.9	68.8504	757.9	68.832	757.9	68.9255	757.9	72.0555
758.382	68.8562	758.382	68.8387	758.382	68.9363	758.382	72.0513
758.864	68.8602	758.864	68.8414	758.864	68.9434	758.864	72.0437
759.346	68.8641	759.346	68.842	759.346	68.9483	759.346	72.0338
759.828	68.8682	759.828	68.8411	759.828	68.9517	759.828	72.0232
760.311	68.8718	760.311	68.8388	760.311	68.9535	760.311	72.0135
760.793	68.8737	760.793	68.8351	760.793	68.9539	760.793	72.0064
761.275	68.8737	761.275	68.8305	761.275	68.9538	761.275	72.0036
761.757	68.8723	761.757	68.8267	761.757	68.9548	761.757	72.0062
762.239	68.8712	762.239	68.8255	762.239	68.9587	762.239	72.0143
762.721	68.8715	762.721	68.8282	762.721	68.9659	762.721	72.0272
763.203	68.8735	763.203	68.8344	763.203	68.9753	763.203	72.0429
763.685	68.876	763.685	68.8419	763.685	68.9843	763.685	72.0584
764.168	68.8776	764.168	68.8482	764.168	68.9898	764.168	72.0712
764.65	68.8774	764.65	68.8513	764.65	68.9902	764.65	72.079
765.132	68.8762	765.132	68.8516	765.132	68.9863	765.132	72.0812
765.614	68.8764	765.614	68.8517	765.614	68.9815	765.614	72.0783
766.096	68.8807	766.096	68.8554	766.096	68.9799	766.096	72.072
766.578	68.8911	766.578	68.8658	766.578	68.9849	766.578	72.0642
767.06	68.9073	767.06	68.8841	767.06	68.9973	767.06	72.0563
767.542	68.9269	767.542	68.9082	767.542	69.0155	767.542	72.0493
768.024	68.9464	768.024	68.9345	768.024	69.0355	768.024	72.0429
768.507	68.9631	768.507	68.9589	768.507	69.054	768.507	72.0368
768.989	68.9762	768.989	68.9788	768.989	69.069	768.989	72.0306
769.471	68.9878	769.471	68.9938	769.471	69.0809	769.471	72.0243
769.953	69.0011	769.953	69.0059	769.953	69.0918	769.953	72.0181
770.435	69.0188	770.435	69.0173	770.435	69.1037	770.435	72.0119
770.917	69.0417	770.917	69.0294	770.917	69.1173	770.917	72.0061
771.399	69.0674	771.399	69.042	771.399	69.1313	771.399	72.0003
771.881	69.0919	771.881	69.0537	771.881	69.1439	771.881	71.9945
772.364	69.1111	772.364	69.063	772.364	69.1532	772.364	71.9888
772.846	69.1226	772.846	69.0696	772.846	69.1598	772.846	71.9834
773.328	69.1272	773.328	69.0751	773.328	69.1659	773.328	71.9789
773.81	69.1274	773.81	69.0816	773.81	69.1746	773.81	71.9756
774.292	69.1269	774.292	69.091	774.292	69.1884	774.292	71.9731
774.774	69.1277	774.774	69.1033	774.774	69.2069	774.774	71.9708
775.256	69.1303	775.256	69.1165	775.256	69.2274	775.256	71.9675
775.739	69.1332	775.739	69.1273	775.739	69.2456	775.739	71.9623
776.221	69.1349	776.221	69.1329	776.221	69.2577	776.221	71.9552
776.703	69.1349	776.703	69.1325	776.703	69.2626	776.703	71.9468
777.185	69.1344	777.185	69.1279	777.185	69.262	777.185	71.9386
777.667	69.1355	777.667	69.1225	777.667	69.2595	777.667	71.9316
778.149	69.1401	778.149	69.1193	778.149	69.2586	778.149	71.9264
778.631	69.1483	778.631	69.1198	778.631	69.2607	778.631	71.9223
779.113	69.1581	779.113	69.123	779.113	69.2646	779.113	71.9178
779.596	69.1662	779.596	69.1261	779.596	69.2671	779.596	71.9114
780.078	69.1696	780.078	69.1267	780.078	69.2656	780.078	71.9021
780.56	69.1678	780.56	69.1239	780.56	69.2594	780.56	71.8905
781.042	69.1624	781.042	69.119	781.042	69.251	781.042	71.878
781.524	69.1572	781.524	69.1151	781.524	69.2442	781.524	71.8668
782.006	69.1554	782.006	69.1152	782.006	69.2432	782.006	71.858
782.488	69.1586	782.488	69.1202	782.488	69.2492	782.488	71.8517
782.97	69.1655	782.97	69.1287	782.97	69.2605	782.97	71.8465
783.452	69.1731	783.452	69.137	783.452	69.2725	783.452	71.8398
783.935	69.1776	783.935	69.1417	783.935	69.2804	783.935	71.8298
784.417	69.1772	784.417	69.1405	784.417	69.2809	784.417	71.8157
784.899	69.1722	784.899	69.1336	784.899	69.2739	784.899	71.7984
785.381	69.165	785.381	69.1232	785.381	69.2618	785.381	71.7801
785.863	69.1583	785.863	69.1119	785.863	69.2484	785.863	71.763
786.345	69.1535	786.345	69.1011	786.345	69.236	786.345	71.7487
786.827	69.1498	786.827	69.0906	786.827	69.2252	786.827	71.7373
787.309	69.1449	787.309	69.079	787.309	69.2145	787.309	71.7277
787.792	69.1363	787.792	69.0647	787.792	69.202	787.792	71.718
788.274	69.1229	788.274	69.0477	788.274	69.1868	788.274	71.7068
788.756	69.1058	788.756	69.0299	788.756	69.17	788.756	71.694
789.238	69.0879	789.238	69.0142	789.238	69.1543	789.238	71.6803
789.72	69.072	789.72	69.0031	789.72	69.1425	789.72	71.6674
790.202	69.0597	790.202	68.9971	790.202	69.136	790.202	71.6568
790.684	69.0508	790.684	68.9944	790.684	69.1343	790.684	71.6494
791.167	69.0433	791.167	68.9918	791.167	69.1352	791.167	71.6447
791.649	69.0354	791.649	68.9858	791.649	69.136	791.649	71.6415
792.131	69.0262	792.131	68.975	792.131	69.135	792.131	71.6383
792.613	69.0164	792.613	68.9597	792.613	69.1323	792.613	71.6336
793.095	69.0076	793.095	68.9421	793.095	69.1289	793.095	71.6266
793.577	69.0011	793.577	68.9243	793.577	69.1256	793.577	71.6171
794.059	68.9962	794.059	68.9072	794.059	69.1218	794.059	71.6056
794.541	68.991	794.541	68.8902	794.541	69.1155	794.541	71.593
795.024	68.9824	795.024	68.8718	795.024	69.1042	795.024	71.5804
795.506	68.9686	795.506	68.8509	795.506	69.086	795.506	71.5693
795.988	68.9502	795.988	68.8284	795.988	69.0618	795.988	71.5613
796.47	68.9302	796.47	68.8069	796.47	69.0349	796.47	71.5579
796.952	68.913	796.952	68.7898	796.952	69.0098	796.952	71.5596
797.434	68.9019	797.434	68.7793	797.434	68.9903	797.434	71.5661
797.916	68.8977	797.916	68.775	797.916	68.9774	797.916	71.5756
798.398	68.8978	798.398	68.774	798.398	68.9694	798.398	71.5853
798.88	68.8976	798.88	68.7721	798.88	68.9624	798.88	71.592
799.363	68.8927	799.363	68.7659	799.363	68.953	799.363	71.5931
799.845	68.8806	799.845	68.7544	799.845	68.9396	799.845	71.5871
800.327	68.8626	800.327	68.7394	800.327	68.9239	800.327	71.5746
800.809	68.8422	800.809	68.7248	800.809	68.9095	800.809	71.5572
801.291	68.8237	801.291	68.714	801.291	68.8998	801.291	71.5375
801.773	68.8099	801.773	68.7081	801.773	68.8964	801.773	71.518
802.255	68.801	802.255	68.7054	802.255	68.8979	802.255	71.4999
802.737	68.7947	802.737	68.7025	802.737	68.9004	802.737	71.4841
803.22	68.7879	803.22	68.6954	803.22	68.8994	803.22	71.4702
803.702	68.7784	803.702	68.6826	803.702	68.8919	803.702	71.4579
804.184	68.7656	804.184	68.6649	804.184	68.8776	804.184	71.4466
804.666	68.7508	804.666	68.6455	804.666	68.8584	804.666	71.4359
805.148	68.7361	805.148	68.6278	805.148	68.8374	805.148	71.4258
805.63	68.7225	805.63	68.6135	805.63	68.817	805.63	71.4163
806.112	68.7097	806.112	68.6019	806.112	68.7979	806.112	71.4072
806.595	68.6966	806.595	68.5907	806.595	68.7797	806.595	71.3984
807.077	68.6816	807.077	68.5772	807.077	68.7615	807.077	71.3902
807.559	68.6647	807.559	68.56	807.559	68.7436	807.559	71.3829
808.041	68.647	808.041	68.54	808.041	68.7274	808.041	71.377
808.523	68.6304	808.523	68.5195	808.523	68.7147	808.523	71.3726
809.005	68.6162	809.005	68.5009	809.005	68.7068	809.005	71.3694
809.487	68.6044	809.487	68.4855	809.487	68.703	809.487	71.3662
809.969	68.5934	809.969	68.4724	809.969	68.7006	809.969	71.3611
810.452	68.5809	810.452	68.4598	810.452	68.6958	810.452	71.3525
810.934	68.5654	810.934	68.4458	810.934	68.6853	810.934	71.339
811.416	68.5476	811.416	68.43	811.416	68.6684	811.416	71.3206
811.898	68.53	811.898	68.4134	811.898	68.6468	811.898	71.2982
812.38	68.5159	812.38	68.3985	812.38	68.624	812.38	71.2741
812.862	68.5074	812.862	68.3871	812.862	68.6035	812.862	71.2503
813.344	68.5042	813.344	68.3793	813.344	68.5867	813.344	71.2286
813.826	68.5033	813.826	68.3737	813.826	68.5732	813.826	71.2098
814.308	68.5003	814.308	68.3677	814.308	68.5604	814.308	71.1941
814.791	68.4915	814.791	68.3596	814.791	68.5463	814.791	71.1811
815.273	68.4756	815.273	68.3492	815.273	68.5299	815.273	71.1703
815.755	68.4544	815.755	68.3386	815.755	68.5127	815.755	71.1615
816.237	68.4317	816.237	68.3303	816.237	68.4972	816.237	71.1545
816.719	68.4115	816.719	68.3259	816.719	68.4855	816.719	71.1489
817.201	68.396	817.201	68.3247	817.201	68.4779	817.201	71.1443
817.683	68.3851	817.683	68.3235	817.683	68.4725	817.683	71.1395
818.165	68.3767	818.165	68.3179	818.165	68.466	818.165	71.1335
818.648	68.3682	818.648	68.3044	818.648	68.4551	818.648	71.1249
819.13	68.3583	819.13	68.2822	819.13	68.4387	819.13	71.1134
819.612	68.3472	819.612	68.2533	819.612	68.4183	819.612	71.099
820.094	68.3364	820.094	68.222	820.094	68.3969	820.094	71.0822
820.576	68.327	820.576	68.1924	820.576	68.3776	820.576	71.0639
821.058	68.3188	821.058	68.1668	821.058	68.3621	821.058	71.0447
821.54	68.3097	821.54	68.145	821.54	68.3497	821.54	71.0251
822.023	68.2972	822.023	68.1251	822.023	68.338	822.023	71.0054
822.505	68.2794	822.505	68.1052	822.505	68.3249	822.505	70.9863
822.987	68.2565	822.987	68.0851	822.987	68.3094	822.987	70.9686
823.469	68.2313	823.469	68.0664	823.469	68.2929	823.469	70.9535
823.951	68.2075	823.951	68.0519	823.951	68.2777	823.951	70.9417
824.433	68.1881	824.433	68.0437	824.433	68.2664	824.433	70.9332
824.915	68.1742	824.915	68.0421	824.915	68.2595	824.915	70.9269
825.397	68.1646	825.397	68.0446	825.397	68.2558	825.397	70.921
825.88	68.1565	825.88	68.0479	825.88	68.2523	825.88	70.9134
826.362	68.1479	826.362	68.0488	826.362	68.2464	826.362	70.9027
826.844	68.1383	826.844	68.0465	826.844	68.2372	826.844	70.8886
827.326	68.1297	827.326	68.0427	827.326	68.2261	827.326	70.8724
827.808	68.1248	827.808	68.0405	827.808	68.2158	827.808	70.8562
828.29	68.1254	828.29	68.0426	828.29	68.2092	828.29	70.842
828.772	68.1311	828.772	68.0496	828.772	68.2074	828.772	70.8309
829.254	68.1386	829.254	68.059	829.254	68.2093	829.254	70.8225
829.736	68.1436	829.736	68.067	829.736	68.2123	829.736	70.815
830.219	68.1423	830.219	68.0698	830.219	68.2136	830.219	70.8061
830.701	68.134	830.701	68.0661	830.701	68.2118	830.701	70.7939
831.183	68.121	831.183	68.0578	831.183	68.2076	831.183	70.7779
831.665	68.1079	831.665	68.0489	831.665	68.203	831.665	70.7585
832.147	68.0991	832.147	68.0436	832.147	68.2003	832.147	70.7376
832.629	68.0967	832.629	68.0441	832.629	68.1999	832.629	70.7167
833.111	68.0998	833.111	68.0497	833.111	68.2007	833.111	70.6966
833.593	68.1046	833.593	68.0569	833.593	68.2002	833.593	70.6771
834.076	68.1073	834.076	68.0618	834.076	68.1961	834.076	70.6567
834.558	68.1057	834.558	68.0615	834.558	68.1879	834.558	70.6339
835.04	68.1001	835.04	68.0559	835.04	68.1774	835.04	70.6075
835.522	68.0934	835.522	68.0475	835.522	68.1679	835.522	70.5777
836.004	68.0891	836.004	68.0398	836.004	68.1629	836.004	70.5453
836.486	68.0894	836.486	68.0358	836.486	68.1638	836.486	70.5123
836.968	68.0942	836.968	68.0367	836.968	68.1701	836.968	70.4803
837.45	68.1014	837.45	68.0419	837.45	68.1794	837.45	70.4502
837.933	68.1083	837.933	68.0501	837.933	68.1889	837.933	70.4222
838.415	68.1137	838.415	68.0602	838.415	68.1969	838.415	70.3952
838.897	68.1183	838.897	68.072	838.897	68.2036	838.897	70.3673
839.379	68.1243	839.379	68.0861	839.379	68.2107	839.379	70.3362
839.861	68.1347	839.861	68.103	839.861	68.22	839.861	70.2994
840.343	68.1507	840.343	68.1221	840.343	68.2322	840.343	70.2543
840.825	68.1717	840.825	68.1413	840.825	68.2464	840.825	70.198
841.308	68.1952	841.308	68.1582	841.308	68.2609	841.308	70.1278
841.79	68.2183	841.79	68.1711	841.79	68.2739	841.79	70.0408
842.272	68.2393	842.272	68.1801	842.272	68.2854	842.272	69.9337
842.754	68.2586	842.754	68.1876	842.754	68.2968	842.754	69.8025
843.236	68.2778	843.236	68.1971	843.236	68.3108	843.236	69.6411
843.718	68.2988	843.718	68.2114	843.718	68.3292	843.718	69.4412
844.2	68.3222	844.2	68.2311	844.2	68.3519	844.2	69.1914
844.682	68.3465	844.682	68.2543	844.682	68.3767	844.682	68.8789
845.164	68.3683	845.164	68.2768	845.164	68.3996	845.164	68.4924
845.647	68.3844	845.647	68.2945	845.647	68.4168	845.647	68.0267
846.129	68.3932	846.129	68.3045	846.129	68.4267	846.129	67.4881
846.611	68.3953	846.611	68.3066	846.611	68.4302	846.611	66.898
847.093	68.3936	847.093	68.3027	847.093	68.4303	847.093	66.2945
847.575	68.392	847.575	68.2958	847.575	68.4309	847.575	65.7298
848.057	68.3936	848.057	68.2886	848.057	68.4349	848.057	65.2645
848.539	68.3999	848.539	68.2829	848.539	68.4434	848.539	64.9582
849.021	68.4112	849.021	68.2799	849.021	68.4561	849.021	64.8593
849.504	68.4272	849.504	68.2815	849.504	68.4722	849.504	64.9933
849.986	68.4482	849.986	68.29	849.986	68.4917	849.986	65.3562
850.468	68.4751	850.468	68.3091	850.468	68.5157	850.468	65.9136
850.95	68.5093	850.95	68.3416	850.95	68.5459	850.95	66.6082
851.432	68.5511	851.432	68.3887	851.432	68.5835	851.432	67.3727
851.914	68.5992	851.914	68.4483	851.914	68.6279	851.914	68.143
852.396	68.6503	852.396	68.5153	852.396	68.6767	852.396	68.8675
852.879	68.7004	852.879	68.5831	852.879	68.7263	852.879	69.5122
853.361	68.7462	853.361	68.6456	853.361	68.7734	853.361	70.061
853.843	68.7864	853.843	68.6995	853.843	68.8163	853.843	70.5125
854.325	68.8226	854.325	68.7449	854.325	68.8554	854.325	70.8753
854.807	68.8574	854.807	68.7845	854.807	68.8925	854.807	71.1633
855.289	68.8937	855.289	68.8217	855.289	68.9295	855.289	71.3913
855.771	68.9321	855.771	68.8586	855.771	68.9667	855.771	71.5724
856.253	68.971	856.253	68.8953	856.253	69.003	856.253	71.717
856.736	69.0074	856.736	68.93	856.736	69.0361	856.736	71.8331
857.218	69.0385	857.218	68.9608	857.218	69.0646	857.218	71.927
857.7	69.0636	857.7	68.9875	857.7	69.0886	857.7	72.0037
858.182	69.0847	858.182	69.0117	858.182	69.1107	858.182	72.0674
858.664	69.1056	858.664	69.0368	858.664	69.1343	858.664	72.1215
859.146	69.1296	859.146	69.0658	859.146	69.1625	859.146	72.1682
859.628	69.1581	859.628	69.0997	859.628	69.1959	859.628	72.2091
860.11	69.19	860.11	69.137	860.11	69.2326	860.11	72.2452
860.592	69.2219	860.592	69.1742	860.592	69.2687	860.592	72.2777
861.075	69.2505	861.075	69.2076	861.075	69.3009	861.075	72.3079
861.557	69.2741	861.557	69.2352	861.557	69.3276	861.557	72.3372
862.039	69.294	862.039	69.2573	862.039	69.3498	862.039	72.3668
862.521	69.3129	862.521	69.2761	862.521	69.3706	862.521	72.397
863.003	69.334	863.003	69.2944	863.003	69.3928	863.003	72.4266
863.485	69.3583	863.485	69.3133	863.485	69.4177	863.485	72.4539
863.967	69.3844	863.967	69.3318	863.967	69.4438	863.967	72.4767
864.449	69.4087	864.449	69.3478	864.449	69.4678	864.449	72.4931
864.932	69.4278	864.932	69.3588	864.932	69.4867	864.932	72.5028
865.414	69.4399	865.414	69.3645	865.414	69.4987	865.414	72.5071
865.896	69.446	865.896	69.3666	865.896	69.5048	865.896	72.5081
866.378	69.4496	866.378	69.3688	866.378	69.508	866.378	72.5086
866.86	69.4543	866.86	69.3743	866.86	69.5116	866.86	72.5106
867.342	69.4622	867.342	69.3846	867.342	69.5177	867.342	72.5148
867.824	69.4729	867.824	69.3985	867.824	69.5261	867.824	72.5208
868.307	69.4838	868.307	69.413	868.307	69.535	868.307	72.5274
868.789	69.4918	868.789	69.4245	868.789	69.5425	868.789	72.5336
869.271	69.495	869.271	69.4313	869.271	69.5477	869.271	72.5387
869.753	69.4942	869.753	69.4336	869.753	69.5517	869.753	72.5426
870.235	69.4917	870.235	69.4338	870.235	69.5565	870.235	72.5456
870.717	69.4905	870.717	69.4344	870.717	69.5639	870.717	72.5482
871.199	69.4921	871.199	69.4369	871.199	69.574	871.199	72.5502
871.681	69.4962	871.681	69.4408	871.681	69.5851	871.681	72.5511
872.163	69.5004	872.163	69.4441	872.163	69.5941	872.163	72.5505
872.646	69.5024	872.646	69.4448	872.646	69.5987	872.646	72.5483
873.128	69.501	873.128	69.4422	873.128	69.5982	873.128	72.5446
873.61	69.4971	873.61	69.4373	873.61	69.5944	873.61	72.5403
874.092	69.4929	874.092	69.4322	874.092	69.5902	874.092	72.5359
874.574	69.4906	874.574	69.4283	874.574	69.5878	874.574	72.5315
875.056	69.4909	875.056	69.4257	875.056	69.5873	875.056	72.5266
875.538	69.4924	875.538	69.4225	875.538	69.5866	875.538	72.5199
876.02	69.4923	876.02	69.4158	876.02	69.5824	876.02	72.5106
876.503	69.4882	876.503	69.4039	876.503	69.5721	876.503	72.4984
876.985	69.4794	876.985	69.3872	876.985	69.5558	876.985	72.4839
877.467	69.4676	877.467	69.3689	877.467	69.5363	877.467	72.4686
877.949	69.4559	877.949	69.3533	877.949	69.5183	877.949	72.4544
878.431	69.4472	878.431	69.3443	878.431	69.5061	878.431	72.4424
878.913	69.4425	878.913	69.343	878.913	69.5014	878.913	72.4334
879.395	69.4403	879.395	69.3479	879.395	69.5029	879.395	72.427
879.877	69.4377	879.877	69.355	879.877	69.5068	879.877	72.4223
880.36	69.432	880.36	69.3604	880.36	69.5093	880.36	72.4185
880.842	69.4224	880.842	69.3616	880.842	69.508	880.842	72.4148
881.324	69.4102	881.324	69.3589	881.324	69.5032	881.324	72.411
881.806	69.3987	881.806	69.3541	881.806	69.4972	881.806	72.4066
882.288	69.3905	882.288	69.3492	882.288	69.4924	882.288	72.4011
882.77	69.3864	882.77	69.345	882.77	69.4896	882.77	72.3938
883.252	69.3846	883.252	69.3403	883.252	69.4877	883.252	72.3841
883.734	69.3816	883.734	69.3329	883.734	69.4838	883.734	72.3719
884.217	69.3743	884.217	69.3212	884.217	69.4755	884.217	72.3583
884.699	69.3621	884.699	69.3055	884.699	69.4621	884.699	72.345
885.181	69.347	885.181	69.2885	885.181	69.4459	885.181	72.3343
885.663	69.3331	885.663	69.2739	885.663	69.4304	885.663	72.3277
886.145	69.3244	886.145	69.265	886.145	69.4193	886.145	72.3254
886.627	69.3226	886.627	69.2623	886.627	69.4142	886.627	72.3264
887.109	69.3265	887.109	69.2639	887.109	69.4139	887.109	72.3282
887.591	69.3323	887.591	69.2658	887.591	69.415	887.591	72.3286
888.073	69.3357	888.073	69.2644	888.073	69.4143	888.073	72.3259
888.556	69.3343	888.556	69.2583	888.556	69.4099	888.556	72.3198
889.038	69.3284	889.038	69.2486	889.038	69.4025	889.038	72.3114
889.52	69.3206	889.52	69.2386	889.52	69.3949	889.52	72.3023
890.002	69.3142	890.002	69.2316	890.002	69.39	890.002	72.2937
890.484	69.3112	890.484	69.2292	890.484	69.3893	890.484	72.286
890.966	69.3113	890.966	69.2303	890.966	69.3917	890.966	72.2787
891.448	69.3118	891.448	69.2323	891.448	69.3945	891.448	72.2706
891.931	69.3097	891.931	69.2323	891.931	69.3947	891.931	72.2613
892.413	69.3034	892.413	69.2294	892.413	69.391	892.413	72.2511
892.895	69.2936	892.895	69.2246	892.895	69.3842	892.895	72.2411
893.377	69.2831	893.377	69.2209	893.377	69.3769	893.377	72.2328
893.859	69.2753	893.859	69.2209	893.859	69.3722	893.859	72.227
894.341	69.2722	894.341	69.2254	894.341	69.3714	894.341	72.2236
894.823	69.2737	894.823	69.2327	894.823	69.3736	894.823	72.2214
895.305	69.2776	895.305	69.2394	895.305	69.3762	895.305	72.2189
895.788	69.2809	895.788	69.2423	895.788	69.3765	895.788	72.2153
896.27	69.2818	896.27	69.2399	896.27	69.3731	896.27	72.2105
896.752	69.28	896.752	69.2331	896.752	69.3668	896.752	72.2056
897.234	69.2774	897.234	69.2252	897.234	69.3603	897.234	72.2023
897.716	69.2758	897.716	69.2191	897.716	69.3564	897.716	72.2015
898.198	69.2766	898.198	69.2165	898.198	69.3564	898.198	72.2032
898.68	69.279	898.68	69.2167	898.68	69.3594	898.68	72.2063
899.162	69.281	899.162	69.2172	899.162	69.3628	899.162	72.2087
899.644	69.2803	899.644	69.2154	899.644	69.3637	899.644	72.2088
900.127	69.2759	900.127	69.2102	900.127	69.3607	900.127	72.2059
900.609	69.2688	900.609	69.2026	900.609	69.3545	900.609	72.2006
901.091	69.2614	901.091	69.1952	901.091	69.3478	901.091	72.1944
901.573	69.2562	901.573	69.1906	901.573	69.3434	901.573	72.1889
902.055	69.2543	902.055	69.1899	902.055	69.3431	902.055	72.1848
902.537	69.2549	902.537	69.1919	902.537	69.3461	902.537	72.1818
903.019	69.2557	903.019	69.1942	903.019	69.3503	903.019	72.1788
903.501	69.2541	903.501	69.1943	903.501	69.3527	903.501	72.1745
903.984	69.2491	903.984	69.191	903.984	69.3518	903.984	72.1683
904.466	69.2417	904.466	69.1856	904.466	69.3477	904.466	72.1606
904.948	69.2345	904.948	69.1804	904.948	69.3423	904.948	72.1524
905.43	69.2299	905.43	69.1778	905.43	69.338	905.43	72.1451
905.912	69.2292	905.912	69.1783	905.912	69.3358	905.912	72.1393
906.394	69.2315	906.394	69.1805	906.394	69.3353	906.394	72.135
906.876	69.2343	906.876	69.1816	906.876	69.3346	906.876	72.1313
907.359	69.2349	907.359	69.179	907.359	69.3316	907.359	72.1272
907.841	69.2319	907.841	69.1722	907.841	69.3255	907.841	72.1221
908.323	69.2259	908.323	69.1626	908.323	69.317	908.323	72.1161
908.805	69.2192	908.805	69.1535	908.805	69.3083	908.805	72.1102
909.287	69.2142	909.287	69.1478	909.287	69.3018	909.287	72.1053
909.769	69.2122	909.769	69.1466	909.769	69.2985	909.769	72.102
910.251	69.2124	910.251	69.1486	910.251	69.2977	910.251	72.1003
910.733	69.2124	910.733	69.1509	910.733	69.2975	910.733	72.0994
911.216	69.2099	911.216	69.1507	911.216	69.2957	911.216	72.0981
911.698	69.2038	911.698	69.1466	911.698	69.2912	911.698	72.0956
912.18	69.195	912.18	69.1398	912.18	69.2845	912.18	72.0916
912.662	69.1863	912.662	69.133	912.662	69.2776	912.662	72.0865
913.144	69.1806	913.144	69.1287	913.144	69.2723	913.144	72.0806
913.626	69.1793	913.626	69.1281	913.626	69.2694	913.626	72.0743
914.108	69.182	914.108	69.1301	914.108	69.2683	914.108	72.0676
914.59	69.1865	914.59	69.1318	914.59	69.2673	914.59	72.0603
915.072	69.19	915.072	69.131	915.072	69.2647	915.072	72.0521
915.555	69.1907	915.555	69.1266	915.555	69.2603	915.555	72.0434
916.037	69.1885	916.037	69.1201	916.037	69.2553	916.037	72.0346
916.519	69.1849	916.519	69.1145	916.519	69.2518	916.519	72.0265
917.001	69.1817	917.001	69.1124	917.001	69.2516	917.001	72.0195
917.483	69.1799	917.483	69.1148	917.483	69.2548	917.483	72.0136
917.965	69.179	917.965	69.12	917.965	69.2598	917.965	72.0079
918.447	69.1774	918.447	69.125	918.447	69.2638	918.447	72.0015
918.929	69.1737	918.929	69.1263	918.929	69.2644	918.929	71.9935
919.412	69.1674	919.412	69.1224	919.412	69.2608	919.412	71.9839
919.894	69.1597	919.894	69.1143	919.894	69.254	919.894	71.9735
920.376	69.153	920.376	69.1049	920.376	69.2467	920.376	71.9635
920.858	69.1491	920.858	69.0972	920.858	69.2413	920.858	71.955
921.34	69.1488	921.34	69.0933	921.34	69.2392	921.34	71.9486
921.822	69.1509	921.822	69.0926	921.822	69.2398	921.822	71.944
922.304	69.153	922.304	69.093	922.304	69.2414	922.304	71.9399
922.787	69.1528	922.787	69.0921	922.787	69.2423	922.787	71.935
923.269	69.1494	923.269	69.0884	923.269	69.2421	923.269	71.9283
923.751	69.1441	923.751	69.0827	923.751	69.2416	923.751	71.9195
924.233	69.1391	924.233	69.0773	924.233	69.2428	924.233	71.9088
924.715	69.137	924.715	69.0747	924.715	69.2469	924.715	71.8969
925.197	69.1388	925.197	69.0761	925.197	69.254	925.197	71.8843
925.679	69.1434	925.679	69.0809	925.679	69.2621	925.679	71.8713
926.161	69.1483	926.161	69.0868	926.161	69.2685	926.161	71.8577
926.644	69.1506	926.644	69.0913	926.644	69.2708	926.644	71.8432
927.126	69.1489	927.126	69.0928	927.126	69.2683	927.126	71.8275
927.608	69.1436	927.608	69.0914	927.608	69.2625	927.608	71.8108
928.09	69.1366	928.09	69.0886	928.09	69.2558	928.09	71.7932
928.572	69.1304	928.572	69.0859	928.572	69.2507	928.572	71.7752
929.054	69.1261	929.054	69.0838	929.054	69.2482	929.054	71.7568
929.536	69.1236	929.536	69.0817	929.536	69.2474	929.536	71.7378
930.018	69.1214	930.018	69.078	930.018	69.2465	930.018	71.718
930.5	69.1178	930.5	69.0716	930.5	69.2437	930.5	71.6973
930.983	69.1122	930.983	69.0628	930.983	69.2389	930.983	71.6761
931.465	69.1056	931.465	69.0539	931.465	69.2336	931.465	71.6549
931.947	69.1	931.947	69.0478	931.947	69.2299	931.947	71.6341
932.429	69.0972	932.429	69.0466	932.429	69.2295	932.429	71.6135
932.911	69.0974	932.911	69.0504	932.911	69.2324	932.911	71.5921
933.393	69.0994	933.393	69.0569	933.393	69.2363	933.393	71.5681
933.875	69.1002	933.875	69.0624	933.875	69.238	933.875	71.5392
934.357	69.0974	934.357	69.0635	934.357	69.2348	934.357	71.5035
934.84	69.0898	934.84	69.0588	934.84	69.2257	934.84	71.4604
935.322	69.0783	935.322	69.0495	935.322	69.2125	935.322	71.4101
935.804	69.0659	935.804	69.0388	935.804	69.1985	935.804	71.3544
936.286	69.0558	936.286	69.0301	936.286	69.1871	936.286	71.2952
936.768	69.0502	936.768	69.0252	936.768	69.18	936.768	71.2343
937.25	69.0497	937.25	69.0239	937.25	69.177	937.25	71.173
937.732	69.0533	937.732	69.0237	937.732	69.1762	937.732	71.1114
938.215	69.0591	938.215	69.0223	938.215	69.1753	938.215	71.0487
938.697	69.0655	938.697	69.0181	938.697	69.173	938.697	70.984
939.179	69.0718	939.179	69.0114	939.179	69.1695	939.179	70.9159
939.661	69.078	939.661	69.0041	939.661	69.1659	939.661	70.8433
940.143	69.0841	940.143	68.9983	940.143	69.1633	940.143	70.7657
940.625	69.0894	940.625	68.9949	940.625	69.1615	940.625	70.683
941.107	69.0924	941.107	68.9933	941.107	69.1592	941.107	70.5955
941.589	69.0915	941.589	68.9915	941.589	69.1541	941.589	70.5038
942.072	69.0857	942.072	68.9874	942.072	69.1446	942.072	70.4087
942.554	69.0755	942.554	68.9803	942.554	69.1311	942.554	70.3104
943.036	69.0632	943.036	68.971	943.036	69.1155	943.036	70.2088
943.518	69.0517	943.518	68.9614	943.518	69.1012	943.518	70.1032
944	69.0432	944	68.9536	944	69.0905	944	69.9921
944.482	69.0382	944.482	68.9484	944.482	69.0841	944.482	69.8745
944.964	69.0351	944.964	68.9452	944.964	69.0808	944.964	69.7498
945.446	69.0315	945.446	68.942	945.446	69.0778	945.446	69.6186
945.928	69.0253	945.928	68.9374	945.928	69.0726	945.928	69.4827
946.411	69.016	946.411	68.9311	946.411	69.0643	946.411	69.3444
946.893	69.0048	946.893	68.9242	946.893	69.0543	946.893	69.2064
947.375	68.9946	947.375	68.9188	947.375	69.045	947.375	69.0704
947.857	68.9878	947.857	68.9162	947.857	69.0388	947.857	68.9379
948.339	68.9853	948.339	68.9161	948.339	69.0366	948.339	68.8096
948.821	68.9858	948.821	68.9162	948.821	69.0369	948.821	68.6865
949.303	68.9868	949.303	68.9133	949.303	69.0372	949.303	68.5701
949.785	68.9855	949.785	68.9049	949.785	69.0349	949.785	68.4625
950.268	68.9806	950.268	68.8905	950.268	69.0289	950.268	68.366
950.75	68.9723	950.75	68.8723	950.75	69.0202	950.75	68.2826
951.232	68.9626	951.232	68.8539	951.232	69.0112	951.232	68.2132
951.714	68.9535	951.714	68.8389	951.714	69.0042	951.714	68.1579
952.196	68.9459	952.196	68.8293	952.196	69.0003	952.196	68.1159
952.678	68.9395	952.678	68.8242	952.678	68.9984	952.678	68.0861
953.16	68.9326	953.16	68.8213	953.16	68.9963	953.16	68.0671
953.643	68.9236	953.643	68.8175	953.643	68.9916	953.643	68.0578
954.125	68.9122	954.125	68.8111	954.125	68.9834	954.125	68.0562
954.607	68.8994	954.607	68.8022	954.607	68.9726	954.607	68.06
955.089	68.8873	955.089	68.7924	955.089	68.9614	955.089	68.0662
955.571	68.8778	955.571	68.7839	955.571	68.952	955.571	68.0718
956.053	68.8715	956.053	68.7776	956.053	68.9455	956.053	68.0737
956.535	68.8675	956.535	68.7733	956.535	68.941	956.535	68.0698
957.017	68.8642	957.017	68.7692	957.017	68.9363	957.017	68.0587
957.5	68.8596	957.5	68.7636	957.5	68.9293	957.5	68.0397
957.982	68.8532	957.982	68.7559	957.982	68.9189	957.982	68.0122
958.464	68.8459	958.464	68.7468	958.464	68.906	958.464	67.9752
958.946	68.8394	958.946	68.7378	958.946	68.8924	958.946	67.9276
959.428	68.8347	959.428	68.7302	959.428	68.8801	959.428	67.8674
959.91	68.832	959.91	68.7238	959.91	68.8698	959.91	67.7928
960.392	68.8296	960.392	68.717	960.392	68.8609	960.392	67.7028
960.874	68.8251	960.874	68.7073	960.874	68.8514	960.874	67.597
961.356	68.8166	961.356	68.6932	961.356	68.8397	961.356	67.4762
961.839	68.804	961.839	68.6747	961.839	68.8255	961.839	67.3414
962.321	68.7893	962.321	68.6543	962.321	68.8103	962.321	67.1934
962.803	68.7756	962.803	68.6356	962.803	68.7964	962.803	67.0324
963.285	68.7654	963.285	68.622	963.285	68.786	963.285	66.858
963.767	68.7597	963.767	68.6146	963.767	68.7797	963.767	66.6697
964.249	68.7575	964.249	68.6123	964.249	68.7763	964.249	66.4679
964.731	68.7557	964.731	68.6117	964.731	68.7729	964.731	66.2544
965.213	68.7514	965.213	68.6092	965.213	68.7669	965.213	66.0329
965.696	68.7429	965.696	68.6024	965.696	68.7568	965.696	65.8082
966.178	68.7304	966.178	68.591	966.178	68.743	966.178	65.5859
966.66	68.7155	966.66	68.5764	966.66	68.7273	966.66	65.3715
967.142	68.7005	967.142	68.5608	967.142	68.7119	967.142	65.1705
967.624	68.6867	967.624	68.5454	967.624	68.6977	967.624	64.9888
968.106	68.6743	968.106	68.5303	968.106	68.6845	968.106	64.8332
968.588	68.6622	968.588	68.5147	968.588	68.6712	968.588	64.7107
969.071	68.6493	969.071	68.4975	969.071	68.6565	969.071	64.6283
969.553	68.6355	969.553	68.4789	969.553	68.6406	969.553	64.5915
970.035	68.6218	970.035	68.4606	970.035	68.6249	970.035	64.6031
970.517	68.6101	970.517	68.445	970.517	68.6116	970.517	64.6624
970.999	68.6017	970.999	68.4341	970.999	68.6025	970.999	64.7661
971.481	68.5967	971.481	68.4284	971.481	68.598	971.481	64.9089
971.963	68.5937	971.963	68.4263	971.963	68.5962	971.963	65.0838
972.445	68.59	972.445	68.4249	972.445	68.5943	972.445	65.283
972.928	68.5832	972.928	68.4212	972.928	68.5893	972.928	65.4972
973.41	68.5722	973.41	68.4136	973.41	68.5795	973.41	65.7161
973.892	68.5578	973.892	68.4025	973.892	68.5653	973.892	65.9294
974.374	68.5422	974.374	68.3895	974.374	68.5486	974.374	66.128
974.856	68.5279	974.856	68.3769	974.856	68.5316	974.856	66.3059
975.338	68.5162	975.338	68.3658	975.338	68.5159	975.338	66.4618
975.82	68.5074	975.82	68.356	975.82	68.5015	975.82	66.5996
976.302	68.5002	976.302	68.3459	976.302	68.4876	976.302	66.7278
976.784	68.4934	976.784	68.3343	976.784	68.4732	976.784	66.8578
977.267	68.4863	977.267	68.3206	977.267	68.4585	977.267	67.0023
977.749	68.4792	977.749	68.3061	977.749	68.4446	977.749	67.1725
978.231	68.4734	978.231	68.2929	978.231	68.4335	978.231	67.3768
978.713	68.4696	978.713	68.2832	978.713	68.4269	978.713	67.6197
979.195	68.468	979.195	68.278	979.195	68.4253	979.195	67.902
979.677	68.4672	979.677	68.2769	979.677	68.4274	979.677	68.2207
980.159	68.4658	980.159	68.2782	980.159	68.4311	980.159	68.5696
980.641	68.4624	980.641	68.2804	980.641	68.4341	980.641	68.9399
981.124	68.4573	981.124	68.2829	981.124	68.4352	981.124	69.3209
981.606	68.452	981.606	68.2865	981.606	68.4345	981.606	69.7015
982.088	68.4485	982.088	68.2925	982.088	68.4333	982.088	70.0713
982.57	68.4484	982.57	68.302	982.57	68.4328	982.57	70.4218
983.052	68.4517	983.052	68.3143	983.052	68.4333	983.052	70.7466
983.534	68.4564	983.534	68.327	983.534	68.4339	983.534	71.0418
984.016	68.4597	984.016	68.3369	984.016	68.4328	984.016	71.3057
984.499	68.459	984.499	68.341	984.499	68.4287	984.499	71.538
984.981	68.4533	984.981	68.3385	984.981	68.4213	984.981	71.7404
985.463	68.4438	985.463	68.3307	985.463	68.412	985.463	71.9159
985.945	68.4327	985.945	68.3208	985.945	68.4032	985.945	72.0685
986.427	68.423	986.427	68.3124	986.427	68.3967	986.427	72.2022
986.909	68.4161	986.909	68.3076	986.909	68.3932	986.909	72.3204
987.391	68.4121	987.391	68.3066	987.391	68.3919	987.391	72.4254
987.873	68.4097	987.873	68.3077	987.873	68.3907	987.873	72.5183
988.356	68.407	988.356	68.3085	988.356	68.3877	988.356	72.5996
988.838	68.403	988.838	68.3071	988.838	68.3819	988.838	72.6697
989.32	68.3977	989.32	68.3032	989.32	68.3742	989.32	72.7293
989.802	68.3916	989.802	68.2975	989.802	68.3663	989.802	72.78
990.284	68.3857	990.284	68.2916	990.284	68.3603	990.284	72.8235
990.766	68.3799	990.766	68.286	990.766	68.3571	990.766	72.8615
991.248	68.3733	991.248	68.2804	991.248	68.3564	991.248	72.8952
991.73	68.3645	991.73	68.2736	991.73	68.3568	991.73	72.9254
992.212	68.3528	992.212	68.2641	992.212	68.3569	992.212	72.9526
992.695	68.3384	992.695	68.2516	992.695	68.3557	992.695	72.977
993.177	68.3228	993.177	68.2367	993.177	68.3534	993.177	72.9993
993.659	68.3081	993.659	68.2211	993.659	68.3508	993.659	73.0203
994.141	68.2956	994.141	68.2061	994.141	68.3482	994.141	73.0403
994.623	68.285	994.623	68.1921	994.623	68.3449	994.623	73.0595
995.105	68.2745	995.105	68.178	995.105	68.339	995.105	73.0771
995.587	68.261	995.587	68.1618	995.587	68.3282	995.587	73.0923
996.069	68.2422	996.069	68.1414	996.069	68.3105	996.069	73.1045
996.552	68.2171	996.552	68.1161	996.552	68.2857	996.552	73.1135
997.034	68.1864	997.034	68.0864	997.034	68.2552	997.034	73.12
997.516	68.1521	997.516	68.0537	997.516	68.2211	997.516	73.1252
997.998	68.1162	997.998	68.0195	997.998	68.1853	997.998	73.1304
998.48	68.0796	998.48	67.9843	998.48	68.1489	998.48	73.1363
998.962	68.0419	998.962	67.9472	998.962	68.1111	998.962	73.1427
999.444	68.0019	999.444	67.9069	999.444	68.0705	999.444	73.149
999.927	67.9585	999.927	67.8622	999.927	68.026	999.927	73.1546
1000.41	67.9115	1000.41	67.8131	1000.41	67.9774	1000.41	73.1593
1000.89	67.8619	1000.89	67.7604	1000.89	67.9258	1000.89	73.1632
1001.37	67.8109	1001.37	67.7058	1001.37	67.8727	1001.37	73.1674
1001.86	67.7595	1001.86	67.6503	1001.86	67.8192	1001.86	73.1724
1002.34	67.7067	1002.34	67.5933	1002.34	67.7648	1002.34	73.1784
1002.82	67.6505	1002.82	67.533	1002.82	67.7075	1002.82	73.185
1003.3	67.5882	1003.3	67.4666	1003.3	67.6445	1003.3	73.1911
1003.78	67.5175	1003.78	67.3922	1003.78	67.5737	1003.78	73.1958
1004.27	67.4379	1004.27	67.3091	1004.27	67.4943	1004.27	73.1991
1004.75	67.3503	1004.75	67.2184	1004.75	67.4072	1004.75	73.2012
1005.23	67.2568	1005.23	67.1221	1005.23	67.3142	1005.23	73.2033
1005.71	67.1591	1005.71	67.0222	1005.71	67.2174	1005.71	73.2064
1006.19	67.0582	1006.19	66.9198	1006.19	67.1177	1006.19	73.2107
1006.68	66.9542	1006.68	66.815	1006.68	67.0155	1006.68	73.2157
1007.16	66.8473	1007.16	66.7079	1007.16	66.911	1007.16	73.2201
1007.64	66.7392	1007.64	66.5999	1007.64	66.8057	1007.64	73.2224
1008.12	66.6336	1008.12	66.4945	1008.12	66.7029	1008.12	73.222
1008.61	66.5359	1008.61	66.3973	1008.61	66.6078	1008.61	73.219
1009.09	66.4527	1009.09	66.3146	1009.09	66.5263	1009.09	73.2143
1009.57	66.3896	1009.57	66.2522	1009.57	66.464	1009.57	73.209
1010.05	66.3499	1010.05	66.2138	1010.05	66.4245	1010.05	73.2041
1010.53	66.3347	1010.53	66.2003	1010.53	66.4092	1010.53	73.1996
1011.01	66.3428	1011.01	66.2105	1011.01	66.4175	1011.01	73.1952
1011.5	66.3717	1011.5	66.2416	1011.5	66.4473	1011.5	73.1903
1011.98	66.4185	1011.98	66.2903	1011.98	66.496	1011.98	73.1846
1012.46	66.4807	1012.46	66.3537	1012.46	66.5606	1012.46	73.1786
1012.94	66.5556	1012.94	66.4287	1012.94	66.6381	1012.94	73.173
1013.43	66.6405	1013.43	66.5125	1013.43	66.7246	1013.43	73.1684
1013.91	66.7315	1013.91	66.6015	1013.91	66.8161	1013.91	73.165
1014.39	66.8245	1014.39	66.6917	1014.39	66.908	1014.39	73.1622
1014.87	66.9149	1014.87	66.7789	1014.87	66.9962	1014.87	73.159
1015.35	66.9988	1015.35	66.8599	1015.35	67.0775	1015.35	73.1544
1015.84	67.0743	1015.84	66.933	1015.84	67.1508	1015.84	73.1481
1016.32	67.1412	1016.32	66.9983	1016.32	67.2163	1016.32	73.1408
1016.8	67.2008	1016.8	67.0571	1016.8	67.2755	1016.8	73.1335
1017.28	67.2544	1017.28	67.1108	1017.28	67.3292	1017.28	73.1275
1017.76	67.3026	1017.76	67.1595	1017.76	67.3777	1017.76	73.1233
1018.25	67.3448	1018.25	67.2024	1018.25	67.4198	1018.25	73.1204
1018.73	67.3793	1018.73	67.2375	1018.73	67.454	1018.73	73.1178
1019.21	67.4047	1019.21	67.2633	1019.21	67.4791	1019.21	73.1141
1019.69	67.4207	1019.69	67.2793	1019.69	67.4957	1019.69	73.1083
1020.18	67.4286	1020.18	67.2869	1020.18	67.5054	1020.18	73.1001
1020.66	67.4306	1020.66	67.2887	1020.66	67.511	1020.66	73.0898
1021.14	67.4292	1021.14	67.2874	1021.14	67.5147	1021.14	73.0777
1021.62	67.426	1021.62	67.2846	1021.62	67.5172	1021.62	73.0639
1022.1	67.4213	1022.1	67.2803	1022.1	67.5179	1022.1	73.0481
1022.59	67.4144	1022.59	67.2737	1022.59	67.5151	1022.59	73.0293
1023.07	67.4046	1023.07	67.2637	1023.07	67.5074	1023.07	73.0073
1023.55	67.3918	1023.55	67.2499	1023.55	67.4947	1023.55	72.9821
1024.03	67.3771	1024.03	67.2333	1024.03	67.4785	1024.03	72.9549
1024.52	67.3621	1024.52	67.2158	1024.52	67.461	1024.52	72.9276
1025	67.3481	1025	67.1988	1025	67.4442	1025	72.9016
1025.48	67.3354	1025.48	67.183	1025.48	67.4288	1025.48	72.8775
1025.96	67.3229	1025.96	67.1674	1025.96	67.4141	1025.96	72.8548
1026.44	67.309	1026.44	67.1505	1026.44	67.3981	1026.44	72.8319
1026.92	67.2921	1026.92	67.1308	1026.92	67.3793	1026.92	72.8066
1027.41	67.2715	1027.41	67.1079	1027.41	67.3569	1027.41	72.7774
1027.89	67.2478	1027.89	67.0826	1027.89	67.3313	1027.89	72.7436
1028.37	67.222	1028.37	67.0566	1028.37	67.3038	1028.37	72.7056
1028.85	67.195	1028.85	67.0312	1028.85	67.2753	1028.85	72.664
1029.34	67.1664	1029.34	67.0063	1029.34	67.2457	1029.34	72.6198
1029.82	67.1353	1029.82	66.9805	1029.82	67.2139	1029.82	72.5732
1030.3	67.1	1030.3	66.9511	1030.3	67.1783	1030.3	72.5241
1030.78	67.0593	1030.78	66.9157	1030.78	67.138	1030.78	72.4719
1031.27	67.0134	1031.27	66.8732	1031.27	67.0933	1031.27	72.4164
1031.75	66.9637	1031.75	66.8243	1031.75	67.0457	1031.75	72.358
1032.23	66.912	1032.23	66.7708	1032.23	66.9973	1032.23	72.2972
1032.71	66.8598	1032.71	66.7149	1032.71	66.9493	1032.71	72.2349
1033.19	66.8071	1033.19	66.6579	1033.19	66.9016	1033.19	72.1716
1033.67	66.7528	1033.67	66.5998	1033.67	66.852	1033.67	72.1077
1034.16	66.695	1034.16	66.5396	1034.16	66.7978	1034.16	72.043
1034.64	66.632	1034.64	66.4759	1034.64	66.7367	1034.64	71.9776
1035.12	66.5635	1035.12	66.4075	1035.12	66.6677	1035.12	71.9119
1035.6	66.4902	1035.6	66.3344	1035.6	66.5917	1035.6	71.8468
1036.09	66.4134	1036.09	66.2571	1036.09	66.5105	1036.09	71.7839
1036.57	66.3344	1036.57	66.1764	1036.57	66.4261	1036.57	71.725
1037.05	66.2533	1037.05	66.0924	1037.05	66.3399	1037.05	71.6721
1037.53	66.1691	1037.53	66.0048	1037.53	66.2517	1037.53	71.6267
1038.01	66.0809	1038.01	65.9133	1038.01	66.1609	1038.01	71.5901
1038.5	65.9879	1038.5	65.8177	1038.5	66.0669	1038.5	71.5633
1038.98	65.8909	1038.98	65.7187	1038.98	65.9698	1038.98	71.547
1039.46	65.7912	1039.46	65.6178	1039.46	65.8702	1039.46	71.5416
1039.94	65.6908	1039.94	65.5164	1039.94	65.7695	1039.94	71.5473
1040.42	65.5913	1040.42	65.4156	1040.42	65.6685	1040.42	71.5644
1040.91	65.4929	1040.91	65.3159	1040.91	65.5674	1040.91	71.5928
1041.39	65.3955	1041.39	65.2169	1041.39	65.466	1041.39	71.6324
1041.87	65.2983	1041.87	65.1184	1041.87	65.364	1041.87	71.6825
1042.35	65.2014	1042.35	65.0208	1042.35	65.2621	1042.35	71.7424
1042.84	65.106	1042.84	64.9253	1042.84	65.162	1042.84	71.8104
1043.32	65.014	1043.32	64.8337	1043.32	65.066	1043.32	71.8847
1043.8	64.9273	1043.8	64.7476	1043.8	64.9763	1043.8	71.9627
1044.28	64.8473	1044.28	64.668	1044.28	64.8942	1044.28	72.042
1044.76	64.7745	1044.76	64.5952	1044.76	64.82	1044.76	72.1199
1045.25	64.7087	1045.25	64.5288	1045.25	64.7532	1045.25	72.1944
1045.73	64.6499	1045.73	64.469	1045.73	64.6933	1045.73	72.2641
1046.21	64.5988	1046.21	64.4168	1046.21	64.6408	1046.21	72.3288
1046.69	64.5572	1046.69	64.3743	1046.69	64.5971	1046.69	72.3888
1047.17	64.5271	1047.17	64.344	1047.17	64.5644	1047.17	72.4453
1047.66	64.5105	1047.66	64.328	1047.66	64.5445	1047.66	72.4993
1048.14	64.5078	1048.14	64.3269	1048.14	64.5384	1048.14	72.5514
1048.62	64.5182	1048.62	64.3403	1048.62	64.5454	1048.62	72.6014
1049.1	64.5398	1049.1	64.3661	1049.1	64.564	1049.1	72.6482
1049.59	64.5706	1049.59	64.4024	1049.59	64.5922	1049.59	72.6908
1050.07	64.6092	1050.07	64.4475	1050.07	64.6288	1050.07	72.7282
1050.55	64.6555	1050.55	64.5009	1050.55	64.6736	1050.55	72.7607
1051.03	64.7102	1051.03	64.5626	1051.03	64.7272	1051.03	72.7892
1051.51	64.774	1051.51	64.633	1051.51	64.7902	1051.51	72.8152
1052	64.8469	1052	64.7116	1052	64.8624	1052	72.8401
1052.48	64.9275	1052.48	64.7965	1052.48	64.9424	1052.48	72.8643
1052.96	65.0132	1052.96	64.8854	1052.96	65.0277	1052.96	72.8876
1053.44	65.1009	1053.44	64.9749	1053.44	65.1149	1053.44	72.9091
1053.92	65.1879	1053.92	65.0626	1053.92	65.2014	1053.92	72.928
1054.41	65.2731	1054.41	65.1471	1054.41	65.2856	1054.41	72.9438
1054.89	65.3566	1054.89	65.2286	1054.89	65.3674	1054.89	72.9571
1055.37	65.4397	1055.37	65.3077	1055.37	65.4475	1055.37	72.9691
1055.85	65.523	1055.85	65.3852	1055.85	65.5269	1055.85	72.9808
1056.34	65.6066	1056.34	65.4612	1056.34	65.6058	1056.34	72.9927
1056.82	65.689	1056.82	65.535	1056.82	65.6836	1056.82	73.0044
1057.3	65.768	1057.3	65.6056	1057.3	65.7594	1057.3	73.0151
1057.78	65.8418	1057.78	65.6726	1057.78	65.8324	1057.78	73.0244
1058.26	65.9096	1058.26	65.7362	1058.26	65.9025	1058.26	73.032
1058.75	65.9723	1058.75	65.7977	1058.75	65.9704	1058.75	73.0388
1059.23	66.0314	1059.23	65.8587	1059.23	66.0371	1059.23	73.0459
1059.71	66.0888	1059.71	65.9198	1059.71	66.103	1059.71	73.0544
1060.19	66.1453	1060.19	65.9802	1060.19	66.1673	1060.19	73.0644
1060.67	66.2004	1060.67	66.038	1060.67	66.2286	1060.67	73.0752
1061.16	66.2529	1061.16	66.0908	1061.16	66.2846	1061.16	73.0852
1061.64	66.3014	1061.64	66.1369	1061.64	66.3341	1061.64	73.093
1062.12	66.3454	1062.12	66.1761	1062.12	66.377	1062.12	73.0979
1062.6	66.3855	1062.6	66.21	1062.6	66.4148	1062.6	73.1002
1063.09	66.4226	1063.09	66.2412	1063.09	66.4493	1063.09	73.101
1063.57	66.4578	1063.57	66.2719	1063.57	66.4823	1063.57	73.1015
1064.05	66.4911	1064.05	66.3027	1064.05	66.514	1064.05	73.1026
1064.53	66.5217	1064.53	66.3329	1064.53	66.5435	1064.53	73.1042
1065.01	66.5481	1065.01	66.3604	1065.01	66.5691	1065.01	73.1056
1065.49	66.5694	1065.49	66.3836	1065.49	66.5897	1065.49	73.1059
1065.98	66.5858	1065.98	66.4021	1065.98	66.6055	1065.98	73.1046
1066.46	66.5989	1066.46	66.4168	1066.46	66.618	1066.46	73.102
1066.94	66.6111	1066.94	66.43	1066.94	66.6297	1066.94	73.0988
1067.42	66.6242	1067.42	66.4435	1067.42	66.6423	1067.42	73.0961
1067.91	66.6389	1067.91	66.4581	1067.91	66.6564	1067.91	73.0939
1068.39	66.6543	1068.39	66.4729	1068.39	66.6709	1068.39	73.092
1068.87	66.6684	1068.87	66.4862	1068.87	66.6838	1068.87	73.0893
1069.35	66.6795	1069.35	66.4962	1069.35	66.6934	1069.35	73.0852
1069.83	66.6867	1069.83	66.5021	1069.83	66.6993	1069.83	73.0795
1070.32	66.6905	1070.32	66.5047	1070.32	66.7024	1070.32	73.0731
1070.8	66.6919	1070.8	66.5056	1070.8	66.7043	1070.8	73.0672
1071.28	66.692	1071.28	66.5062	1071.28	66.7065	1071.28	73.0631
1071.76	66.6909	1071.76	66.5068	1071.76	66.7091	1071.76	73.0614
1072.24	66.6875	1072.24	66.5066	1072.24	66.7108	1072.24	73.0616
1072.73	66.6805	1072.73	66.5038	1072.73	66.7097	1072.73	73.0623
1073.21	66.669	1073.21	66.4969	1073.21	66.7041	1073.21	73.0619
1073.69	66.6537	1073.69	66.486	1073.69	66.6939	1073.69	73.0595
1074.17	66.6367	1074.17	66.4726	1074.17	66.6808	1074.17	73.0549
1074.66	66.6209	1074.66	66.4593	1074.66	66.6673	1074.66	73.0489
1075.14	66.6088	1075.14	66.4487	1075.14	66.656	1075.14	73.0426
1075.62	66.6014	1075.62	66.4418	1075.62	66.6482	1075.62	73.0366
1076.1	66.5979	1076.1	66.4381	1076.1	66.6433	1076.1	73.0311
1076.58	66.5965	1076.58	66.4359	1076.58	66.6399	1076.58	73.0254
1077.07	66.5949	1077.07	66.4332	1077.07	66.6362	1077.07	73.019
1077.55	66.592	1077.55	66.4289	1077.55	66.631	1077.55	73.0116
1078.03	66.5878	1078.03	66.4231	1078.03	66.6248	1078.03	73.0035
1078.51	66.5832	1078.51	66.4168	1078.51	66.6186	1078.51	72.9956
1078.99	66.5789	1078.99	66.4114	1078.99	66.6136	1078.99	72.9885
1079.48	66.5751	1079.48	66.4069	1079.48	66.6104	1079.48	72.9823
1079.96	66.5708	1079.96	66.4026	1079.96	66.6081	1079.96	72.9763
1080.44	66.5647	1080.44	66.3969	1080.44	66.6056	1080.44	72.9695
1080.92	66.5558	1080.92	66.3885	1080.92	66.6015	1080.92	72.9607
1081.41	66.5442	1081.41	66.3772	1081.41	66.5953	1081.41	72.9497
1081.89	66.5316	1081.89	66.3641	1081.89	66.5878	1081.89	72.9373
1082.37	66.5198	1082.37	66.3513	1082.37	66.58	1082.37	72.9251
1082.85	66.5105	1082.85	66.3404	1082.85	66.5729	1082.85	72.9145
1083.33	66.5038	1083.33	66.3318	1083.33	66.5665	1083.33	72.9063
1083.82	66.4983	1083.82	66.3247	1083.82	66.5597	1083.82	72.9004
1084.3	66.4919	1084.3	66.3171	1084.3	66.5509	1084.3	72.8959
1084.78	66.4827	1084.78	66.3072	1084.78	66.5391	1084.78	72.8915
1085.26	66.47	1085.26	66.2941	1085.26	66.5241	1085.26	72.8864
1085.74	66.4549	1085.74	66.2784	1085.74	66.5074	1085.74	72.8807
1086.23	66.4392	1086.23	66.2619	1086.23	66.4907	1086.23	72.8751
1086.71	66.4244	1086.71	66.2462	1086.71	66.4756	1086.71	72.8707
1087.19	66.4111	1087.19	66.2319	1087.19	66.4624	1087.19	72.868
1087.67	66.3983	1087.67	66.2183	1087.67	66.45	1087.67	72.8667
1088.15	66.3841	1088.15	66.2037	1088.15	66.4366	1088.15	72.8658
1088.64	66.3668	1088.64	66.1862	1088.64	66.4203	1088.64	72.864
1089.12	66.3458	1089.12	66.1649	1089.12	66.4008	1089.12	72.8602
1089.6	66.3218	1089.6	66.1401	1089.6	66.3785	1089.6	72.8544
1090.08	66.2968	1090.08	66.1133	1090.08	66.3552	1090.08	72.847
1090.57	66.2724	1090.57	66.0863	1090.57	66.3324	1090.57	72.8389
1091.05	66.2494	1091.05	66.0605	1091.05	66.3108	1091.05	72.8307
1091.53	66.2273	1091.53	66.0358	1091.53	66.29	1091.53	72.8224
1092.01	66.2046	1092.01	66.0118	1092.01	66.2689	1092.01	72.8136
1092.49	66.18	1092.49	65.9873	1092.49	66.2464	1092.49	72.8037
1092.98	66.1529	1092.98	65.9621	1092.98	66.2223	1092.98	72.7924
1093.46	66.1241	1093.46	65.9363	1093.46	66.1972	1093.46	72.7802
1093.94	66.0951	1093.94	65.9108	1093.94	66.1723	1093.94	72.7681
1094.42	66.0676	1094.42	65.8862	1094.42	66.1485	1094.42	72.7572
1094.9	66.0425	1094.9	65.8627	1094.9	66.1258	1094.9	72.748
1095.39	66.0195	1095.39	65.8394	1095.39	66.1036	1095.39	72.7402
1095.87	65.9975	1095.87	65.8152	1095.87	66.0807	1095.87	72.7328
1096.35	65.9753	1096.35	65.789	1096.35	66.0562	1096.35	72.7247
1096.83	65.9525	1096.83	65.7609	1096.83	66.0302	1096.83	72.7148
1097.32	65.9294	1097.32	65.7315	1097.32	66.0038	1097.32	72.7032
1097.8	65.9068	1097.8	65.7024	1097.8	65.9785	1097.8	72.6906
1098.28	65.8857	1098.28	65.6748	1098.28	65.9554	1098.28	72.678
1098.76	65.8658	1098.76	65.6491	1098.76	65.9346	1098.76	72.6665
1099.24	65.8463	1099.24	65.625	1099.24	65.9151	1099.24	72.6563
1099.73	65.8254	1099.73	65.6012	1099.73	65.8955	1099.73	72.6472
1100.21	65.8018	1100.21	65.5767	1100.21	65.8745	1100.21	72.6386
1100.69	65.7747	1100.69	65.5506	1100.69	65.8515	1100.69	72.6298
1101.17	65.7446	1101.17	65.5231	1101.17	65.8268	1101.17	72.6206
1101.65	65.7127	1101.65	65.4946	1101.65	65.8012	1101.65	72.6113
1102.14	65.6804	1102.14	65.4655	1102.14	65.775	1102.14	72.6022
1102.62	65.6484	1102.62	65.436	1102.62	65.7479	1102.62	72.5936
1103.1	65.6168	1103.1	65.4058	1103.1	65.719	1103.1	72.5853
1103.58	65.5851	1103.58	65.3744	1103.58	65.6874	1103.58	72.5767
1104.07	65.5531	1104.07	65.342	1104.07	65.6529	1104.07	72.5671
1104.55	65.521	1104.55	65.3096	1104.55	65.6167	1104.55	72.5561
1105.03	65.4899	1105.03	65.2786	1105.03	65.5806	1105.03	72.5436
1105.51	65.4607	1105.51	65.2505	1105.51	65.5469	1105.51	72.5302
1105.99	65.4344	1105.99	65.2259	1105.99	65.5173	1105.99	72.5164
1106.48	65.4109	1106.48	65.2044	1106.48	65.4919	1106.48	72.5028
1106.96	65.3892	1106.96	65.1844	1106.96	65.4695	1106.96	72.4896
1107.44	65.3679	1107.44	65.1641	1107.44	65.4485	1107.44	72.4766
1107.92	65.3458	1107.92	65.1418	1107.92	65.4272	1107.92	72.4634
1108.4	65.3226	1108.4	65.1172	1108.4	65.4048	1108.4	72.4501
1108.89	65.2986	1108.89	65.0911	1108.89	65.3816	1108.89	72.437
1109.37	65.2748	1109.37	65.065	1109.37	65.3582	1109.37	72.4246
1109.85	65.2522	1109.85	65.0404	1109.85	65.3354	1109.85	72.4135
1110.33	65.231	1110.33	65.0179	1110.33	65.3133	1110.33	72.404
1110.82	65.211	1110.82	64.9976	1110.82	65.2912	1110.82	72.3957
1111.3	65.1915	1111.3	64.9786	1111.3	65.2685	1111.3	72.388
1111.78	65.1717	1111.78	64.9601	1111.78	65.2448	1111.78	72.38
1112.26	65.1514	1112.26	64.9414	1112.26	65.2208	1112.26	72.371
1112.74	65.1307	1112.74	64.9223	1112.74	65.1975	1112.74	72.3607
1113.23	65.1098	1113.23	64.9031	1113.23	65.1763	1113.23	72.3492
1113.71	65.0888	1113.71	64.8839	1113.71	65.1579	1113.71	72.3369
1114.19	65.0677	1114.19	64.8646	1114.19	65.1418	1114.19	72.3245
1114.67	65.046	1114.67	64.8453	1114.67	65.1268	1114.67	72.3121
1115.15	65.0235	1115.15	64.8258	1115.15	65.1115	1115.15	72.3002
1115.64	65.0007	1115.64	64.8066	1115.64	65.0945	1115.64	72.2885
1116.12	64.9786	1116.12	64.7885	1116.12	65.0759	1116.12	72.2769
1116.6	64.9586	1116.6	64.7726	1116.6	65.0564	1116.6	72.2652
1117.08	64.9419	1117.08	64.7596	1117.08	65.0374	1117.08	72.2527
1117.57	64.9288	1117.57	64.7493	1117.57	65.02	1117.57	72.2391
1118.05	64.9191	1118.05	64.741	1118.05	65.005	1118.05	72.2238
1118.53	64.9116	1118.53	64.7335	1118.53	64.9921	1118.53	72.2067
1119.01	64.9051	1119.01	64.7256	1119.01	64.9811	1119.01	72.1881
1119.49	64.8988	1119.49	64.7172	1119.49	64.9717	1119.49	72.1688
1119.97	64.8926	1119.97	64.7085	1119.97	64.9637	1119.97	72.1502
1120.46	64.8867	1120.46	64.7007	1120.46	64.9572	1120.46	72.1336
1120.94	64.8814	1120.94	64.6945	1120.94	64.9523	1120.94	72.1199
1121.42	64.8763	1121.42	64.69	1121.42	64.9484	1121.42	72.109
1121.9	64.8706	1121.9	64.6863	1121.9	64.9443	1121.9	72.0997
1122.39	64.8633	1122.39	64.6821	1122.39	64.9388	1122.39	72.0906
1122.87	64.8539	1122.87	64.6761	1122.87	64.9311	1122.87	72.0803
1123.35	64.8426	1123.35	64.6679	1123.35	64.9211	1123.35	72.0676
1123.83	64.8306	1123.83	64.6581	1123.83	64.91	1123.83	72.0526
1124.32	64.8199	1124.32	64.648	1124.32	64.8993	1124.32	72.0362
1124.8	64.8117	1124.8	64.639	1124.8	64.8902	1124.8	72.0194
1125.28	64.8063	1125.28	64.6314	1125.28	64.8831	1125.28	72.0028
1125.76	64.8028	1125.76	64.6249	1125.76	64.877	1125.76	71.9865
1126.24	64.7991	1126.24	64.618	1126.24	64.8703	1126.24	71.9698
1126.72	64.7931	1126.72	64.6095	1126.72	64.8614	1126.72	71.9519
1127.21	64.7838	1127.21	64.5987	1127.21	64.8496	1127.21	71.9323
1127.69	64.7713	1127.69	64.5858	1127.69	64.8353	1127.69	71.9111
1128.17	64.7568	1128.17	64.5722	1128.17	64.8199	1128.17	71.8892
1128.65	64.7421	1128.65	64.5592	1128.65	64.8049	1128.65	71.8677
1129.14	64.7282	1129.14	64.5476	1129.14	64.7909	1129.14	71.8471
1129.62	64.7154	1129.62	64.5374	1129.62	64.7778	1129.62	71.8278
1130.1	64.7027	1130.1	64.5273	1130.1	64.7642	1130.1	71.8089
1130.58	64.689	1130.58	64.5162	1130.58	64.7488	1130.58	71.7894
1131.06	64.6734	1131.06	64.5029	1131.06	64.7308	1131.06	71.7687
1131.55	64.6558	1131.55	64.4872	1131.55	64.7106	1131.55	71.7462
1132.03	64.6369	1132.03	64.4697	1132.03	64.6893	1132.03	71.7225
1132.51	64.6178	1132.51	64.4511	1132.51	64.6682	1132.51	71.6981
1132.99	64.5993	1132.99	64.4321	1132.99	64.6481	1132.99	71.6739
1133.47	64.5814	1133.47	64.4125	1133.47	64.6288	1133.47	71.65
1133.96	64.5635	1133.96	64.3919	1133.96	64.6094	1133.96	71.6261
1134.44	64.5451	1134.44	64.3699	1134.44	64.5887	1134.44	71.602
1134.92	64.5256	1134.92	64.3465	1134.92	64.566	1134.92	71.577
1135.4	64.5051	1135.4	64.3225	1135.4	64.5417	1135.4	71.5512
1135.89	64.4841	1135.89	64.2987	1135.89	64.5166	1135.89	71.5248
1136.37	64.4629	1136.37	64.2759	1136.37	64.4916	1136.37	71.4983
1136.85	64.4413	1136.85	64.2539	1136.85	64.4667	1136.85	71.472
1137.33	64.4184	1137.33	64.2317	1137.33	64.4415	1137.33	71.4458
1137.81	64.3931	1137.81	64.2079	1137.81	64.4147	1137.81	71.4194
1138.3	64.3646	1138.3	64.1813	1138.3	64.3851	1138.3	71.392
1138.78	64.3327	1138.78	64.1515	1138.78	64.3524	1138.78	71.3632
1139.26	64.2984	1139.26	64.1191	1139.26	64.3172	1139.26	71.3327
1139.74	64.263	1139.74	64.0855	1139.74	64.2809	1139.74	71.3007
1140.22	64.2278	1140.22	64.0518	1140.22	64.2448	1140.22	71.2675
1140.71	64.1933	1140.71	64.0183	1140.71	64.2095	1140.71	71.2331
1141.19	64.159	1141.19	63.9845	1141.19	64.1743	1141.19	71.1975
1141.67	64.124	1141.67	63.9492	1141.67	64.1382	1141.67	71.1608
1142.15	64.0875	1142.15	63.9115	1142.15	64.1	1142.15	71.1231
1142.63	64.0494	1142.63	63.8713	1142.63	64.0594	1142.63	71.0851
1143.12	64.0104	1143.12	63.8295	1143.12	64.017	1143.12	71.0478
1143.6	63.9719	1143.6	63.7875	1143.6	63.9742	1143.6	71.0124
1144.08	63.935	1144.08	63.7467	1144.08	63.9326	1144.08	70.9796
1144.56	63.8996	1144.56	63.7075	1144.56	63.8926	1144.56	70.9496
1145.05	63.8648	1145.05	63.669	1145.05	63.8538	1145.05	70.9219
1145.53	63.8292	1145.53	63.6299	1145.53	63.815	1145.53	70.8955
1146.01	63.7915	1146.01	63.5888	1146.01	63.7749	1146.01	70.87
1146.49	63.7515	1146.49	63.5453	1146.49	63.7331	1146.49	70.8453
1146.97	63.7102	1146.97	63.5003	1146.97	63.6898	1146.97	70.8227
1147.46	63.6695	1147.46	63.4556	1147.46	63.6465	1147.46	70.8036
1147.94	63.6309	1147.94	63.4126	1147.94	63.6044	1147.94	70.7899
1148.42	63.5951	1148.42	63.3726	1148.42	63.5644	1148.42	70.7827
1148.9	63.5617	1148.9	63.3352	1148.9	63.5265	1148.9	70.7822
1149.38	63.529	1149.38	63.2997	1149.38	63.4899	1149.38	70.7879
1149.87	63.4957	1149.87	63.2649	1149.87	63.4539	1149.87	70.799
1150.35	63.4607	1150.35	63.2306	1150.35	63.4085	1150.35	70.8145
1150.83	63.4243	1150.83	63.197	1150.83	63.384	1150.83	70.8342
1151.31	63.3877	1151.31	63.1652	1151.31	63.3415	1151.31	70.8581
1151.8	63.3523	1151.8	63.1361	1151.8	63.3116	1151.8	70.8867
1152.28	63.3189	1152.28	63.1099	1152.28	63.2706	1152.28	70.9204
1152.76	63.2878	1152.76	63.0857	1152.76	63.2296	1152.76	70.9589
1153.24	63.2587	1153.24	63.0625	1153.24	63.2053	1153.24	71.0013
1153.72	63.2309	1153.72	63.039	1153.72	63.1808	1153.72	71.0463
1154.21	63.2045	1154.21	63.0148	1154.21	63.1558	1154.21	71.0923
1154.69	63.1799	1154.69	62.9905	1154.69	63.1209	1154.69	71.1381
1155.17	63.1579	1155.17	62.9676	1155.17	63.1074	1155.17	71.1832
1155.65	63.1391	1155.65	62.9471	1155.65	63.0665	1155.65	71.2276
1156.13	63.1234	1156.13	62.9298	1156.13	63.0288	1156.13	71.2715
1156.62	63.1099	1156.62	62.9153	1156.62	62.9939	1156.62	71.315
1157.1	63.0972	1157.1	62.9024	1157.1	62.9808	1157.1	71.358
1157.58	63.084	1157.58	62.8901	1157.58	62.9382	1157.58	71.4001
1158.06	63.0696	1158.06	62.8774	1158.06	62.9056	1158.06	71.4408
1158.55	63.0541	1158.55	62.8645	1158.55	62.8629	1158.55	71.4797
1159.03	63.0385	1159.03	62.8518	1159.03	62.8306	1159.03	71.517
1159.51	63.0232	1159.51	62.84	1159.51	62.7693	1159.51	71.5529
1159.99	63.0088	1159.99	62.8293	1159.99	62.709	1159.99	71.5876
1160.47	62.9947	1160.47	62.8192	1160.47	62.6591	1160.47	71.6212
1160.96	62.9802	1160.96	62.8088	1160.96	62.579	1160.96	71.6531
1161.44	62.965	1161.44	62.7977	1161.44	62.4879	1161.44	71.6826
1161.92	62.9489	1161.92	62.7857	1161.92	62.3861	1161.92	71.7094
1162.4	62.9327	1162.4	62.7735	1162.4	62.314	1162.4	71.7332
1162.88	62.9178	1162.88	62.7622	1162.88	62.2428	1162.88	71.7547
1163.37	62.9049	1163.37	62.7528	1163.37	62.1431	1163.37	71.7747
1163.85	62.8942	1163.85	62.7455	1163.85	62.0248	1163.85	71.794
1164.33	62.8852	1164.33	62.7394	1164.33	61.9169	1164.33	71.8131
1164.81	62.8766	1164.81	62.7332	1164.81	61.8382	1164.81	71.8316
1165.3	62.8672	1165.3	62.7254	1165.3	61.7575	1165.3	71.8486
1165.78	62.8563	1165.78	62.7151	1165.78	61.6645	1165.78	71.8633
1166.26	62.8439	1166.26	62.7022	1166.26	61.6095	1166.26	71.8752
1166.74	62.8304	1166.74	62.6874	1166.74	61.5838	1166.74	71.8845
1167.22	62.8162	1167.22	62.6715	1167.22	61.6182	1167.22	71.8922
1167.71	62.8013	1167.71	62.6553	1167.71	61.6433	1167.71	71.8992
1168.19	62.7855	1168.19	62.639	1168.19	61.6884	1168.19	71.9064
1168.67	62.7681	1168.67	62.6224	1168.67	61.7626	1168.67	71.914
1169.15	62.7491	1169.15	62.6055	1169.15	61.825	1169.15	71.9218
1169.63	62.7289	1169.63	62.5885	1169.63	61.8654	1169.63	71.9294
1170.12	62.7087	1170.12	62.5722	1170.12	61.9343	1170.12	71.9365
1170.6	62.69	1170.6	62.5575	1170.6	61.9731	1170.6	71.943
1171.08	62.6738	1171.08	62.5449	1171.08	62.0032	1171.08	71.9492
1171.56	62.6602	1171.56	62.5345	1171.56	62.0355	1171.56	71.9551
1172.05	62.6486	1172.05	62.5256	1172.05	62.0604	1172.05	71.9607
1172.53	62.6382	1172.53	62.5173	1172.53	62.0774	1172.53	71.9652
1173.01	62.628	1173.01	62.5087	1173.01	62.1061	1173.01	71.9678
1173.49	62.6182	1173.49	62.4997	1173.49	62.1264	1173.49	71.9679
1173.97	62.6096	1173.97	62.4905	1173.97	62.1484	1173.97	71.9653
1174.46	62.6033	1174.46	62.4823	1174.46	62.1726	1174.46	71.9603
1174.94	62.6005	1174.94	62.4759	1174.94	62.2096	1174.94	71.9538
1175.42	62.6014	1175.42	62.472	1175.42	62.2293	1175.42	71.9467
1175.9	62.6055	1175.9	62.4708	1175.9	62.2612	1175.9	71.9393
1176.38	62.6119	1176.38	62.4723	1176.38	62.2867	1176.38	71.9319
1176.87	62.6198	1176.87	62.4766	1176.87	62.3138	1176.87	71.9241
1177.35	62.6289	1177.35	62.484	1177.35	62.3534	1177.35	71.9157
1177.83	62.6396	1177.83	62.4949	1177.83	62.3958	1177.83	71.907
1178.31	62.6523	1178.31	62.5097	1178.31	62.4209	1178.31	71.8986
1178.8	62.6672	1178.8	62.5278	1178.8	62.4582	1178.8	71.8914
1179.28	62.6837	1179.28	62.5479	1179.28	62.4763	1179.28	71.8858
1179.76	62.7002	1179.76	62.5678	1179.76	62.5033	1179.76	71.8822
1180.24	62.7149	1180.24	62.5851	1180.24	62.5272	1180.24	71.8798
1180.72	62.7261	1180.72	62.5981	1180.72	62.5568	1180.72	71.8779
1181.2	62.7331	1181.2	62.6061	1181.2	62.5723	1181.2	71.8756
1181.69	62.7363	1181.69	62.6102	1181.69	62.6049	1181.69	71.8727
1182.17	62.7371	1182.17	62.6119	1182.17	62.6464	1182.17	71.8692
1182.65	62.737	1182.65	62.6134	1182.65	62.6688	1182.65	71.8656
1183.13	62.7373	1183.13	62.616	1183.13	62.6729	1183.13	71.8621
1183.62	62.7385	1183.62	62.6203	1183.62	62.6888	1183.62	71.8585
1184.1	62.7404	1184.1	62.6258	1184.1	62.7154	1184.1	71.8539
1184.58	62.7428	1184.58	62.6317	1184.58	62.7315	1184.58	71.8474
1185.06	62.7454	1185.06	62.6375	1185.06	62.7563	1185.06	71.8382
1185.54	62.7488	1185.54	62.6432	1185.54	62.7798	1185.54	71.8264
1186.03	62.7542	1186.03	62.6498	1186.03	62.7835	1186.03	71.813
1186.51	62.7632	1186.51	62.659	1186.51	62.7892	1186.51	71.7996
1186.99	62.7774	1186.99	62.6726	1186.99	62.7995	1186.99	71.7876
1187.47	62.798	1187.47	62.6924	1187.47	62.8165	1187.47	71.7778
1187.95	62.8259	1187.95	62.7199	1187.95	62.8419	1187.95	71.7699
1188.44	62.8617	1188.44	62.7557	1188.44	62.8768	1188.44	71.763
1188.92	62.9052	1188.92	62.7998	1188.92	62.9215	1188.92	71.7556
1189.4	62.956	1189.4	62.8513	1189.4	62.9752	1189.4	71.7468
1189.88	63.0127	1189.88	62.9084	1189.88	63.0364	1189.88	71.7362
1190.37	63.0735	1190.37	62.9687	1190.37	63.1024	1190.37	71.7245
1190.85	63.1359	1190.85	63.0292	1190.85	63.1704	1190.85	71.7124
1191.33	63.197	1191.33	63.0875	1191.33	63.2371	1191.33	71.7009
1191.81	63.2546	1191.81	63.1414	1191.81	63.3002	1191.81	71.6906
1192.29	63.3071	1192.29	63.1903	1192.29	63.3578	1192.29	71.6815
1192.78	63.3541	1192.78	63.2344	1192.78	63.4095	1192.78	71.673
1193.26	63.3962	1193.26	63.2748	1193.26	63.456	1193.26	71.6646
1193.74	63.435	1193.74	63.3131	1193.74	63.4984	1193.74	71.6557
1194.22	63.4718	1194.22	63.3501	1194.22	63.5377	1194.22	71.6459
1194.7	63.5074	1194.7	63.3862	1194.7	63.5749	1194.7	71.6348
1195.19	63.5422	1195.19	63.4208	1195.19	63.6099	1195.19	71.622
1195.67	63.5756	1195.67	63.4533	1195.67	63.6428	1195.67	71.6072
1196.15	63.6074	1196.15	63.4833	1196.15	63.6734	1196.15	71.5901
1196.63	63.6376	1196.63	63.5112	1196.63	63.7021	1196.63	71.5709
1197.12	63.6668	1197.12	63.5382	1197.12	63.7298	1197.12	71.5503
1197.6	63.6959	1197.6	63.5659	1197.6	63.7575	1197.6	71.5292
1198.08	63.7258	1198.08	63.5954	1198.08	63.7861	1198.08	71.5084
1198.56	63.7569	1198.56	63.6271	1198.56	63.8161	1198.56	71.4887
1199.04	63.7889	1199.04	63.6605	1199.04	63.8472	1199.04	71.4699
1199.53	63.8209	1199.53	63.6945	1199.53	63.8787	1199.53	71.4517
1200.01	63.8522	1200.01	63.7279	1200.01	63.91	1200.01	71.4332
1200.49	63.8823	1200.49	63.7601	1200.49	63.9411	1200.49	71.4138
1200.97	63.9118	1200.97	63.7914	1200.97	63.9722	1200.97	71.3936
1201.45	63.9412	1201.45	63.8228	1201.45	64.0041	1201.45	71.373
1201.94	63.9716	1201.94	63.8549	1201.94	64.0374	1201.94	71.3528
1202.42	64.0034	1202.42	63.8884	1202.42	64.0723	1202.42	71.3336
1202.9	64.0361	1202.9	63.9227	1202.9	64.1085	1202.9	71.3155
1203.38	64.0691	1203.38	63.957	1203.38	64.1452	1203.38	71.2983
1203.87	64.1015	1203.87	63.9905	1203.87	64.1816	1203.87	71.2813
1204.35	64.1326	1204.35	64.0228	1204.35	64.2171	1204.35	71.2637
1204.83	64.1626	1204.83	64.0538	1204.83	64.2516	1204.83	71.2449
1205.31	64.1919	1205.31	64.0843	1205.31	64.2852	1205.31	71.2247
1205.79	64.2212	1205.79	64.1149	1205.79	64.3178	1205.79	71.203
1206.28	64.2509	1206.28	64.1454	1206.28	64.3493	1206.28	71.1797
1206.76	64.2806	1206.76	64.1753	1206.76	64.3789	1206.76	71.1549
1207.24	64.3098	1207.24	64.2037	1207.24	64.4063	1207.24	71.1284
1207.72	64.3376	1207.72	64.2297	1207.72	64.4311	1207.72	71.1
1208.2	64.3638	1208.2	64.2533	1208.2	64.4541	1208.2	71.0702
1208.69	64.3886	1208.69	64.2753	1208.69	64.4763	1208.69	71.0394
1209.17	64.4125	1209.17	64.297	1209.17	64.4992	1209.17	71.0083
1209.65	64.4364	1209.65	64.3198	1209.65	64.5239	1209.65	70.9774
1210.13	64.4604	1210.13	64.3444	1210.13	64.5505	1210.13	70.9464
1210.62	64.4844	1210.62	64.3701	1210.62	64.5783	1210.62	70.9145
1211.1	64.5077	1211.1	64.3959	1211.1	64.606	1211.1	70.8805
1211.58	64.5299	1211.58	64.4206	1211.58	64.6326	1211.58	70.8434
1212.06	64.5511	1212.06	64.4435	1212.06	64.6578	1212.06	70.8029
1212.54	64.5721	1212.54	64.4651	1212.54	64.6824	1212.54	70.7592
1213.03	64.5943	1213.03	64.4865	1213.03	64.7078	1213.03	70.7136
1213.51	64.6189	1213.51	64.5093	1213.51	64.7351	1213.51	70.6671
1213.99	64.6464	1213.99	64.5341	1213.99	64.7648	1213.99	70.6207
1214.47	64.6763	1214.47	64.561	1214.47	64.7964	1214.47	70.5742
1214.95	64.7075	1214.95	64.5887	1214.95	64.8285	1214.95	70.527
1215.44	64.7383	1215.44	64.616	1215.44	64.8593	1215.44	70.478
1215.92	64.7679	1215.92	64.6421	1215.92	64.888	1215.92	70.4264
1216.4	64.7959	1216.4	64.6668	1216.4	64.9144	1216.4	70.3717
1216.88	64.8228	1216.88	64.6911	1216.88	64.9394	1216.88	70.3138
1217.37	64.8494	1217.37	64.7162	1217.37	64.9641	1217.37	70.2528
1217.85	64.8762	1217.85	64.7427	1217.85	64.9893	1217.85	70.1884
1218.33	64.9031	1218.33	64.7705	1218.33	65.0151	1218.33	70.1198
1218.81	64.9293	1218.81	64.7984	1218.81	65.0407	1218.81	70.0456
1219.29	64.9538	1219.29	64.8249	1219.29	65.0652	1219.29	69.9648
1219.78	64.9762	1219.78	64.8488	1219.78	65.088	1219.78	69.8763
1220.26	64.9966	1220.26	64.87	1220.26	65.1091	1220.26	69.7801
1220.74	65.016	1220.74	64.8889	1220.74	65.1293	1220.74	69.6767
1221.22	65.0353	1221.22	64.9069	1221.22	65.1496	1221.22	69.5664
1221.7	65.055	1221.7	64.9249	1221.7	65.1706	1221.7	69.4496
1222.19	65.0749	1222.19	64.9432	1222.19	65.1919	1222.19	69.3258
1222.67	65.0941	1222.67	64.9612	1222.67	65.2128	1222.67	69.1936
1223.15	65.1114	1223.15	64.9779	1223.15	65.2322	1223.15	69.0518
1223.63	65.1263	1223.63	64.9926	1223.63	65.2494	1223.63	68.8987
1224.11	65.1388	1224.11	65.005	1224.11	65.2647	1224.11	68.7333
1224.6	65.1499	1224.6	65.016	1224.6	65.2787	1224.6	68.5547
1225.08	65.1607	1225.08	65.0263	1225.08	65.2926	1225.08	68.3624
1225.56	65.1719	1225.56	65.0368	1225.56	65.3068	1225.56	68.1557
1226.04	65.1834	1226.04	65.0473	1226.04	65.3212	1226.04	67.9341
1226.53	65.1944	1226.53	65.0572	1226.53	65.3348	1226.53	67.6971
1227.01	65.2038	1227.01	65.0656	1227.01	65.3463	1227.01	67.4447
1227.49	65.2109	1227.49	65.0716	1227.49	65.3551	1227.49	67.1773
1227.97	65.2159	1227.97	65.0751	1227.97	65.3612	1227.97	66.8958
1228.45	65.2197	1228.45	65.077	1228.45	65.3655	1228.45	66.6011
1228.94	65.2232	1228.94	65.0778	1228.94	65.3691	1228.94	66.2939
1229.42	65.227	1229.42	65.0781	1229.42	65.3728	1229.42	65.975
1229.9	65.2307	1229.9	65.0775	1229.9	65.3767	1229.9	65.6464
1230.38	65.2335	1230.38	65.0751	1230.38	65.38	1230.38	65.3115
1230.86	65.2341	1230.86	65.0698	1230.86	65.3818	1230.86	64.9762
1231.35	65.2319	1231.35	65.0612	1231.35	65.3814	1231.35	64.6482
1231.83	65.2272	1231.83	65.0499	1231.83	65.3787	1231.83	64.3367
1232.31	65.2211	1232.31	65.0371	1232.31	65.3743	1232.31	64.0509
1232.79	65.2151	1232.79	65.0245	1232.79	65.3689	1232.79	63.7988
1233.28	65.21	1233.28	65.0131	1233.28	65.3628	1233.28	63.5876
1233.76	65.2061	1233.76	65.0031	1233.76	65.3559	1233.76	63.4238
1234.24	65.2026	1234.24	64.9936	1234.24	65.3477	1234.24	63.3137
1234.72	65.1987	1234.72	64.9838	1234.72	65.3377	1234.72	63.263
1235.2	65.1937	1235.2	64.9729	1235.2	65.3265	1235.2	63.2762
1235.68	65.1881	1235.68	64.9614	1235.68	65.3151	1235.68	63.3548
1236.17	65.1827	1236.17	64.9506	1236.17	65.3052	1236.17	63.4968
1236.65	65.1788	1236.65	64.9419	1236.65	65.2981	1236.65	63.6973
1237.13	65.1771	1237.13	64.9368	1237.13	65.2941	1237.13	63.9495
1237.61	65.1776	1237.61	64.9356	1237.61	65.2927	1237.61	64.2471
1238.1	65.1795	1238.1	64.9376	1238.1	65.2921	1238.1	64.5843
1238.58	65.1817	1238.58	64.942	1238.58	65.2908	1238.58	64.9565
1239.06	65.1839	1239.06	64.948	1239.06	65.2877	1239.06	65.359
1239.54	65.1861	1239.54	64.9551	1239.54	65.2831	1239.54	65.7857
1240.03	65.1892	1240.03	64.9638	1240.03	65.278	1240.03	66.2288
1240.51	65.1941	1240.51	64.9746	1240.51	65.274	1240.51	66.6794
1240.99	65.201	1240.99	64.9876	1240.99	65.2716	1240.99	67.1284
1241.47	65.2092	1241.47	65.002	1241.47	65.271	1241.47	67.5679
1241.95	65.2172	1241.95	65.0164	1241.95	65.2708	1241.95	67.9911
1242.43	65.2232	1242.43	65.0291	1242.43	65.27	1242.43	68.3929
1242.92	65.2262	1242.92	65.039	1242.92	65.2675	1242.92	68.7693
1243.4	65.2264	1243.4	65.0458	1243.4	65.2636	1243.4	69.1173
1243.88	65.2248	1243.88	65.0502	1243.88	65.2589	1243.88	69.4351
1244.36	65.2231	1244.36	65.0533	1244.36	65.2549	1244.36	69.7223
1244.85	65.2227	1244.85	65.0562	1244.85	65.2522	1244.85	69.9798
1245.33	65.224	1245.33	65.0594	1245.33	65.2509	1245.33	70.2096
1245.81	65.2262	1245.81	65.0624	1245.81	65.2503	1245.81	70.4142
1246.29	65.2284	1246.29	65.0648	1246.29	65.2496	1246.29	70.5961
1246.77	65.2298	1246.77	65.066	1246.77	65.2482	1246.77	70.7577
1247.26	65.2304	1247.26	65.0663	1247.26	65.2468	1247.26	70.9008
1247.74	65.2309	1247.74	65.0667	1247.74	65.2462	1247.74	71.0276
1248.22	65.2327	1248.22	65.0683	1248.22	65.2479	1248.22	71.1397
1248.7	65.2369	1248.7	65.072	1248.7	65.2528	1248.7	71.2391
1249.18	65.2437	1249.18	65.0781	1249.18	65.2612	1249.18	71.3275
1249.67	65.2526	1249.67	65.0864	1249.67	65.2723	1249.67	71.4062
1250.15	65.2627	1250.15	65.0963	1250.15	65.2855	1250.15	71.4765
1250.63	65.273	1250.63	65.1073	1250.63	65.3003	1250.63	71.5392
1251.11	65.2833	1251.11	65.1196	1251.11	65.3167	1251.11	71.5954
1251.6	65.2938	1251.6	65.1333	1251.6	65.3351	1251.6	71.6462
1252.08	65.3052	1252.08	65.1489	1252.08	65.3558	1252.08	71.6927
1252.56	65.318	1252.56	65.1661	1252.56	65.3784	1252.56	71.736
1253.04	65.3318	1253.04	65.1836	1253.04	65.402	1253.04	71.7764
1253.52	65.3458	1253.52	65.2	1253.52	65.4249	1253.52	71.814
1254.01	65.3591	1254.01	65.2137	1254.01	65.4458	1254.01	71.8482
1254.49	65.371	1254.49	65.2238	1254.49	65.464	1254.49	71.8785
1254.97	65.3814	1254.97	65.2306	1254.97	65.48	1254.97	71.9048
1255.45	65.391	1255.45	65.2354	1255.45	65.495	1255.45	71.9274
1255.93	65.4006	1255.93	65.2396	1255.93	65.5103	1255.93	71.9471
1256.42	65.4106	1256.42	65.2444	1256.42	65.5265	1256.42	71.9646
1256.9	65.4208	1256.9	65.2496	1256.9	65.543	1256.9	71.9804
1257.38	65.4303	1257.38	65.2545	1257.38	65.5585	1257.38	71.9943
1257.86	65.4378	1257.86	65.2579	1257.86	65.5713	1257.86	72.0058
1258.35	65.4428	1258.35	65.2587	1258.35	65.5806	1258.35	72.0143
1258.83	65.4453	1258.83	65.2572	1258.83	65.5864	1258.83	72.0195
1259.31	65.446	1259.31	65.254	1259.31	65.5899	1259.31	72.0218
1259.79	65.4461	1259.79	65.2505	1259.79	65.5929	1259.79	72.0223
1260.27	65.4463	1260.27	65.2478	1260.27	65.5966	1260.27	72.0219
1260.76	65.4467	1260.76	65.2462	1260.76	65.6014	1260.76	72.0215
1261.24	65.4464	1261.24	65.2449	1261.24	65.6064	1261.24	72.0212
1261.72	65.4444	1261.72	65.2429	1261.72	65.6103	1261.72	72.0207
1262.2	65.4401	1262.2	65.2394	1262.2	65.6121	1262.2	72.0193
1262.68	65.4336	1262.68	65.234	1262.68	65.6114	1262.68	72.0166
1263.17	65.4258	1263.17	65.2272	1263.17	65.6089	1263.17	72.0127
1263.65	65.4179	1263.65	65.2199	1263.65	65.6055	1263.65	72.0081
1264.13	65.4108	1264.13	65.2127	1264.13	65.6019	1264.13	72.0035
1264.61	65.4048	1264.61	65.2058	1264.61	65.5982	1264.61	71.9992
1265.1	65.3995	1265.1	65.199	1265.1	65.5943	1265.1	71.9953
1265.58	65.394	1265.58	65.1921	1265.58	65.5895	1265.58	71.9913
1266.06	65.3881	1266.06	65.1851	1266.06	65.5837	1266.06	71.9866
1266.54	65.3818	1266.54	65.1789	1266.54	65.5776	1266.54	71.9809
1267.02	65.376	1267.02	65.1744	1267.02	65.572	1267.02	71.9742
1267.51	65.3712	1267.51	65.1724	1267.51	65.5679	1267.51	71.9667
1267.99	65.3676	1267.99	65.1728	1267.99	65.5653	1267.99	71.959
1268.47	65.3647	1268.47	65.1745	1268.47	65.5635	1268.47	71.9512
1268.95	65.3614	1268.95	65.176	1268.95	65.5611	1268.95	71.9435
1269.43	65.3564	1269.43	65.1752	1269.43	65.5565	1269.43	71.9356
1269.92	65.3492	1269.92	65.1714	1269.92	65.5491	1269.92	71.9275
1270.4	65.3402	1270.4	65.1647	1270.4	65.5392	1270.4	71.9192
1270.88	65.3305	1270.88	65.1563	1270.88	65.5284	1270.88	71.9113
1271.36	65.3214	1271.36	65.1478	1271.36	65.5182	1271.36	71.9042
1271.85	65.3138	1271.85	65.1404	1271.85	65.5098	1271.85	71.8982
1272.33	65.3074	1272.33	65.1342	1272.33	65.5033	1272.33	71.8931
1272.81	65.3011	1272.81	65.1287	1272.81	65.4979	1272.81	71.8883
1273.29	65.2939	1273.29	65.123	1273.29	65.4925	1273.29	71.8829
1273.77	65.285	1273.77	65.1166	1273.77	65.4865	1273.77	71.8765
1274.26	65.2749	1274.26	65.11	1274.26	65.4802	1274.26	71.8688
1274.74	65.2646	1274.74	65.104	1274.74	65.4745	1274.74	71.8603
1275.22	65.2558	1275.22	65.0999	1275.22	65.4706	1275.22	71.8518
1275.7	65.2495	1275.7	65.0982	1275.7	65.4693	1275.7	71.8438
1276.18	65.246	1276.18	65.0986	1276.18	65.4703	1276.18	71.8365
1276.67	65.2446	1276.67	65.1	1276.67	65.4726	1276.67	71.8294
1277.15	65.2442	1277.15	65.1013	1277.15	65.4748	1277.15	71.822
1277.63	65.244	1277.63	65.1015	1277.63	65.476	1277.63	71.8134
1278.11	65.2435	1278.11	65.1006	1278.11	65.4761	1278.11	71.8036
1278.59	65.2431	1278.59	65.0995	1278.59	65.4757	1278.59	71.7928
1279.08	65.2435	1279.08	65.099	1279.08	65.4756	1279.08	71.7817
1279.56	65.2448	1279.56	65.0997	1279.56	65.4765	1279.56	71.7709
1280.04	65.247	1280.04	65.1013	1280.04	65.4782	1280.04	71.7605
1280.52	65.2494	1280.52	65.103	1280.52	65.48	1280.52	71.7502
1281.01	65.2512	1281.01	65.1039	1281.01	65.4809	1281.01	71.7395
1281.49	65.2521	1281.49	65.1035	1281.49	65.4805	1281.49	71.7279
1281.97	65.2523	1281.97	65.1024	1281.97	65.4794	1281.97	71.7155
1282.45	65.2527	1282.45	65.1017	1282.45	65.4785	1282.45	71.7026
1282.93	65.254	1282.93	65.1028	1282.93	65.4791	1282.93	71.69
1283.42	65.2568	1283.42	65.1063	1283.42	65.4818	1283.42	71.6784
1283.9	65.2609	1283.9	65.1119	1283.9	65.4865	1283.9	71.668
1284.38	65.2655	1284.38	65.1184	1284.38	65.4924	1284.38	71.6584
1284.86	65.2697	1284.86	65.1245	1284.86	65.4983	1284.86	71.6492
1285.34	65.2734	1285.34	65.1292	1285.34	65.5036	1285.34	71.6399
1285.83	65.2768	1285.83	65.1326	1285.83	65.5084	1285.83	71.6303
1286.31	65.2809	1286.31	65.1356	1286.31	65.5135	1286.31	71.6209
1286.79	65.2865	1286.79	65.1393	1286.79	65.5196	1286.79	71.6121
1287.27	65.2937	1287.27	65.1444	1287.27	65.5272	1287.27	71.6043
1287.76	65.3019	1287.76	65.1509	1287.76	65.5355	1287.76	71.5973
1288.24	65.3098	1288.24	65.1576	1288.24	65.5435	1288.24	71.5904
1288.72	65.3161	1288.72	65.1635	1288.72	65.5497	1288.72	71.5829
1289.2	65.3202	1289.2	65.1676	1289.2	65.5537	1289.2	71.5743
1289.68	65.3225	1289.68	65.1701	1289.68	65.5557	1289.68	71.5648
1290.16	65.3241	1290.16	65.1718	1290.16	65.5569	1290.16	71.5553
1290.65	65.3264	1290.65	65.1739	1290.65	65.5587	1290.65	71.5469
1291.13	65.3299	1291.13	65.1772	1291.13	65.5619	1291.13	71.5408
1291.61	65.3345	1291.61	65.1815	1291.61	65.5664	1291.61	71.5372
1292.09	65.3394	1292.09	65.1862	1292.09	65.5716	1292.09	71.5356
1292.58	65.3434	1292.58	65.1903	1292.58	65.5765	1292.58	71.5349
1293.06	65.3461	1293.06	65.1934	1293.06	65.5805	1293.06	71.534
1293.54	65.3478	1293.54	65.1958	1293.54	65.5838	1293.54	71.5322
1294.02	65.3495	1294.02	65.1984	1294.02	65.5871	1294.02	71.5295
1294.51	65.3521	1294.51	65.2022	1294.51	65.5912	1294.51	71.5263
1294.99	65.356	1294.99	65.2075	1294.99	65.5962	1294.99	71.5232
1295.47	65.361	1295.47	65.214	1295.47	65.6017	1295.47	71.5207
1295.95	65.3659	1295.95	65.2203	1295.95	65.6067	1295.95	71.5187
1296.43	65.3695	1296.43	65.2249	1296.43	65.6099	1296.43	71.5169
1296.91	65.3711	1296.91	65.2269	1296.91	65.6114	1296.91	71.5148
1297.4	65.3712	1297.4	65.2265	1297.4	65.6116	1297.4	71.5124
1297.88	65.3708	1297.88	65.2251	1297.88	65.612	1297.88	71.51
1298.36	65.3714	1298.36	65.2239	1298.36	65.6138	1298.36	71.5081
1298.84	65.3738	1298.84	65.2241	1298.84	65.6176	1298.84	71.5073
1299.33	65.3778	1299.33	65.2259	1299.33	65.6229	1299.33	71.5074
1299.81	65.3827	1299.81	65.2286	1299.81	65.6285	1299.81	71.5078
1300.29	65.3873	1300.29	65.2311	1300.29	65.6332	1300.29	71.5077
1300.77	65.3907	1300.77	65.2327	1300.77	65.6364	1300.77	71.5062
1301.25	65.3927	1301.25	65.2333	1301.25	65.6384	1301.25	71.503
1301.74	65.3941	1301.74	65.2337	1301.74	65.6403	1301.74	71.4983
1302.22	65.3955	1302.22	65.2348	1302.22	65.6431	1302.22	71.4928
1302.7	65.3972	1302.7	65.237	1302.7	65.6473	1302.7	71.4871
1303.18	65.3992	1303.18	65.2401	1303.18	65.6521	1303.18	71.4815
1303.66	65.4005	1303.66	65.243	1303.66	65.6562	1303.66	71.4759
1304.15	65.4004	1304.15	65.2446	1304.15	65.6582	1304.15	71.4698
1304.63	65.3987	1304.63	65.2443	1304.63	65.6576	1304.63	71.4626
1305.11	65.3958	1305.11	65.2422	1305.11	65.6547	1305.11	71.4545
1305.59	65.3929	1305.59	65.2392	1305.59	65.6511	1305.59	71.4458
1306.08	65.3909	1306.08	65.2364	1306.08	65.6482	1306.08	71.4376
1306.56	65.39	1306.56	65.2344	1306.56	65.6467	1306.56	71.4305
1307.04	65.39	1307.04	65.2332	1307.04	65.6465	1307.04	71.425
1307.52	65.3896	1307.52	65.2322	1307.52	65.6464	1307.52	71.4209
1308	65.3878	1308	65.2306	1308	65.6453	1308	71.4173
1308.49	65.3841	1308.49	65.2281	1308.49	65.6425	1308.49	71.4136
1308.97	65.3791	1308.97	65.2251	1308.97	65.6386	1308.97	71.4092
1309.45	65.3739	1309.45	65.2225	1309.45	65.6347	1309.45	71.404
1309.93	65.3695	1309.93	65.221	1309.93	65.632	1309.93	71.3983
1310.41	65.3665	1310.41	65.2204	1310.41	65.6308	1310.41	71.3924
1310.9	65.3645	1310.9	65.22	1310.9	65.6306	1310.9	71.3865
1311.38	65.3626	1311.38	65.2182	1311.38	65.6299	1311.38	71.3804
1311.86	65.3599	1311.86	65.2139	1311.86	65.6275	1311.86	71.3738
1312.34	65.3561	1312.34	65.2068	1312.34	65.6226	1312.34	71.3666
1312.83	65.3519	1312.83	65.1977	1312.83	65.6159	1312.83	71.3588
1313.31	65.3483	1313.31	65.1887	1313.31	65.609	1313.31	71.3511
1313.79	65.3461	1313.79	65.1816	1313.79	65.6035	1313.79	71.3439
1314.27	65.3454	1314.27	65.1773	1314.27	65.6004	1314.27	71.3378
1314.75	65.3452	1314.75	65.1753	1314.75	65.5991	1314.75	71.3326
1315.24	65.3436	1315.24	65.174	1315.24	65.5982	1315.24	71.3277
1315.72	65.3394	1315.72	65.1715	1315.72	65.5959	1315.72	71.3225
1316.2	65.3319	1316.2	65.1665	1316.2	65.5911	1316.2	71.3164
1316.68	65.3214	1316.68	65.1587	1316.68	65.5838	1316.68	71.3095
1317.16	65.3093	1317.16	65.1487	1317.16	65.5748	1317.16	71.302
1317.65	65.2969	1317.65	65.1378	1317.65	65.5652	1317.65	71.2946
1318.13	65.285	1318.13	65.1266	1318.13	65.5556	1318.13	71.2875
1318.61	65.2735	1318.61	65.1155	1318.61	65.546	1318.61	71.2808
1319.09	65.2615	1319.09	65.1039	1319.09	65.5353	1319.09	71.2737
1319.58	65.2483	1319.58	65.0912	1319.58	65.5229	1319.58	71.2654
1320.06	65.2339	1320.06	65.0776	1320.06	65.5088	1320.06	71.2557
1320.54	65.2192	1320.54	65.0637	1320.54	65.4942	1320.54	71.2447
1321.02	65.2056	1321.02	65.0507	1321.02	65.4804	1321.02	71.2331
1321.5	65.1939	1321.5	65.0393	1321.5	65.4685	1321.5	71.222
1321.99	65.184	1321.99	65.0295	1321.99	65.4587	1321.99	71.2119
1322.47	65.1751	1322.47	65.0204	1322.47	65.4497	1322.47	71.203
1322.95	65.1656	1322.95	65.0105	1322.95	65.44	1322.95	71.1948
1323.43	65.1543	1323.43	64.9986	1323.43	65.4278	1323.43	71.1867
1323.91	65.1406	1323.91	64.9845	1323.91	65.4126	1323.91	71.1781
1324.4	65.1252	1324.4	64.9685	1324.4	65.395	1324.4	71.169
1324.88	65.109	1324.88	64.9517	1324.88	65.3763	1324.88	71.1598
1325.36	65.0927	1325.36	64.935	1325.36	65.3578	1325.36	71.1513
1325.84	65.0761	1325.84	64.9182	1325.84	65.34	1325.84	71.1439
1326.33	65.058	1326.33	64.9004	1326.33	65.3222	1326.33	71.1376
1326.81	65.0369	1326.81	64.8802	1326.81	65.303	1326.81	71.1319
1327.29	65.0115	1327.29	64.8564	1327.29	65.2811	1327.29	71.126
1327.77	64.982	1327.77	64.829	1327.77	65.2559	1327.77	71.1192
1328.25	64.9495	1328.25	64.7988	1328.25	65.2281	1328.25	71.1113
1328.73	64.9156	1328.73	64.7672	1328.73	65.1986	1328.73	71.1022
1329.22	64.8817	1329.22	64.7353	1329.22	65.1684	1329.22	71.0924
1329.7	64.8478	1329.7	64.7029	1329.7	65.1373	1329.7	71.082
1330.18	64.8128	1330.18	64.6691	1330.18	65.1046	1330.18	71.071
1330.66	64.7753	1330.66	64.6323	1330.66	65.069	1330.66	71.059
1331.15	64.7345	1331.15	64.5919	1331.15	65.03	1331.15	71.046
1331.63	64.6908	1331.63	64.5482	1331.63	64.988	1331.63	71.0324
1332.11	64.646	1332.11	64.5028	1332.11	64.9449	1332.11	71.019
1332.59	64.6022	1332.59	64.4579	1332.59	64.9024	1332.59	71.0071
1333.08	64.5606	1333.08	64.4145	1333.08	64.8615	1333.08	70.9974
1333.56	64.5208	1333.56	64.3726	1333.56	64.8215	1333.56	70.9903
1334.04	64.481	1334.04	64.3304	1334.04	64.7804	1334.04	70.9853
1334.52	64.4385	1334.52	64.2857	1334.52	64.7356	1334.52	70.9813
1335	64.3911	1335	64.2366	1335	64.6848	1335	70.9767
1335.48	64.3379	1335.48	64.1822	1335.48	64.6276	1335.48	70.9706
1335.97	64.2793	1335.97	64.1232	1335.97	64.5648	1335.97	70.9625
1336.45	64.2162	1336.45	64.0601	1336.45	64.4978	1336.45	70.9527
1336.93	64.1485	1336.93	63.9929	1336.93	64.427	1336.93	70.942
1337.41	64.0741	1337.41	63.9194	1337.41	64.3508	1337.41	70.931
1337.9	63.9892	1337.9	63.8358	1337.9	64.2653	1337.9	70.9196
1338.38	63.8892	1338.38	63.7373	1338.38	64.1655	1338.38	70.9074
1338.86	63.7717	1338.86	63.6217	1338.86	64.0483	1338.86	70.894
1339.34	63.6386	1339.34	63.4906	1339.34	63.9149	1339.34	70.8795
1339.82	63.4963	1339.82	63.3501	1339.82	63.7707	1339.82	70.8648
1340.31	63.3521	1340.31	63.2075	1340.31	63.623	1340.31	70.8514
1340.79	63.2103	1340.79	63.067	1340.79	63.4764	1340.79	70.8402
1341.27	63.0701	1341.27	62.9276	1341.27	63.3305	1341.27	70.8312
1341.75	62.926	1341.75	62.7843	1341.75	63.1805	1341.75	70.8236
1342.23	62.7713	1342.23	62.6303	1342.23	63.0201	1342.23	70.8158
1342.72	62.5994	1342.72	62.4593	1342.72	62.8429	1342.72	70.8063
1343.2	62.4058	1343.2	62.2668	1343.2	62.6446	1343.2	70.7946
1343.68	62.1885	1343.68	62.0506	1343.68	62.4229	1343.68	70.7806
1344.16	61.9472	1344.16	61.8104	1344.16	62.1773	1344.16	70.7654
1344.65	61.6818	1344.65	61.5462	1344.65	61.9076	1344.65	70.75
1345.13	61.392	1345.13	61.2573	1345.13	61.6131	1345.13	70.7355
1345.61	61.076	1345.61	60.9422	1345.61	61.2915	1345.61	70.7221
1346.09	60.7314	1346.09	60.5984	1346.09	60.9406	1346.09	70.7093
1346.57	60.3561	1346.57	60.224	1346.57	60.5581	1346.57	70.6961
1347.06	59.9493	1347.06	59.8182	1347.06	60.1434	1347.06	70.6817
1347.54	59.512	1347.54	59.3819	1347.54	59.6974	1347.54	70.6659
1348.02	59.0465	1348.02	58.9177	1348.02	59.2227	1348.02	70.6488
1348.5	58.5571	1348.5	58.4297	1348.5	58.7234	1348.5	70.6311
1348.98	58.0504	1348.98	57.9247	1348.98	58.2061	1348.98	70.6132
1349.47	57.5371	1349.47	57.4132	1349.47	57.6812	1349.47	70.5952
1349.95	57.033	1349.95	56.9113	1349.95	57.1647	1349.95	70.5767
1350.43	56.5593	1350.43	56.4401	1350.43	56.678	1350.43	70.5576
1350.91	56.1401	1350.91	56.0236	1350.91	56.2456	1350.91	70.5377
1351.39	55.7984	1351.39	55.6844	1351.39	55.8912	1351.39	70.5174
1351.88	55.5525	1351.88	55.4406	1351.88	55.6337	1351.88	70.4972
1352.36	55.4141	1352.36	55.3036	1352.36	55.4851	1352.36	70.4772
1352.84	55.3883	1352.84	55.2785	1352.84	55.4509	1352.84	70.457
1353.32	55.476	1353.32	55.3658	1353.32	55.532	1353.32	70.4358
1353.81	55.6742	1353.81	55.5626	1353.81	55.7256	1353.81	70.4123
1354.29	55.9758	1354.29	55.8616	1354.29	56.0245	1354.29	70.3857
1354.77	56.3678	1354.77	56.2504	1354.77	56.4161	1354.77	70.3561
1355.25	56.8311	1355.25	56.7097	1355.25	56.8811	1355.25	70.3247
1355.73	57.3417	1355.73	57.2161	1355.73	57.3955	1355.73	70.2931
1356.22	57.8752	1356.22	57.7452	1356.22	57.9343	1356.22	70.2629
1356.7	58.4106	1356.7	58.2764	1356.7	58.4762	1356.7	70.2342
1357.18	58.9331	1357.18	58.7949	1357.18	59.0055	1357.18	70.2062
1357.66	59.4335	1357.66	59.2914	1357.66	59.5123	1357.66	70.1774
1358.14	59.9069	1358.14	59.761	1358.14	59.9913	1358.14	70.1465
1358.63	60.3508	1358.63	60.2009	1358.63	60.4396	1358.63	70.1126
1359.11	60.7642	1359.11	60.6099	1359.11	60.8561	1359.11	70.076
1359.59	61.1477	1359.59	60.9882	1359.59	61.2415	1359.59	70.0373
1360.07	61.5034	1360.07	61.3378	1360.07	61.5981	1360.07	69.997
1360.56	61.8354	1360.56	61.6629	1360.56	61.9303	1360.56	69.9547
1361.04	62.1488	1361.04	61.9687	1361.04	62.2435	1361.04	69.9087
1361.52	62.4477	1361.52	62.2597	1361.52	62.5419	1361.52	69.8565
1362	62.7328	1362	62.5374	1362	62.8265	1362	69.7965
1362.48	63.0002	1362.48	62.7987	1362.48	63.0935	1362.48	69.729
1362.97	63.2428	1362.97	63.037	1362.97	63.3361	1362.97	69.6572
1363.45	63.4549	1363.45	63.2464	1363.45	63.5485	1363.45	69.5854
[truncated: 5,469 more rows]

## Sheet: Fig. 2a
0	4.05128
0.02858	4.28779
0.05715	3.60087
0.08573	2.51894
0.1143	1.2487
0.14288	0.00977
0.17145	-0.69448
0.20003	4.75042
0.2286	9.50077
0.25718	12.2006
0.28575	13.4429
0.31433	14.0328
0.3429	14.239
0.37148	14.3488
0.40005	14.9856
0.42863	16.1365
0.45721	16.5861
0.48578	16.0117
0.51436	14.0701
0.54293	12.094
0.57151	11.1454
0.60008	10.4743
0.62866	10.0196
0.65723	8.92363
0.68581	7.74531
0.71438	6.79698
0.74296	5.66312
0.77153	4.20238
0.80011	2.63493
0.82868	0.66094
0.85726	-1.14982
0.88584	-2.4073
0.91441	-4.60698
0.94299	-7.4131
0.97156	-11.3438
1.00014	-14.655
1.02871	-14.9813
1.05729	-15.2043
1.08586	-15.5355
1.11444	-15.8105
1.14301	-16.0035
1.17159	-16.2645
1.20016	-16.5077
1.22874	-16.7538
1.25732	-17.0144
1.28589	-17.2965
1.31447	-16.6838
1.34304	-15.8978
1.37162	-15.8487
1.40019	-15.9777
1.42877	-16.3533
1.45734	-16.9901
1.48592	-17.743
1.51449	-18.3353
1.54307	-18.9179
1.57164	-19.2432
1.60022	-19.5254
1.62879	-18.4697
1.65737	-17.5828
1.68595	-17.4795
1.71452	-17.5784
1.7431	-17.8398
1.77167	-18.1072
1.80025	-18.393
1.82882	-18.6694
1.8574	-18.8343
1.88597	-18.9859
1.91455	-19.3403
1.94312	-19.6224
1.9717	-19.9019
2.00027	-20.106
2.02885	-20.2268
2.05743	-18.2839
2.086	-12.1704
2.11458	-5.79469
2.14315	0.73415
2.17173	7.43326
2.2003	13.6152
2.22888	16.2309
2.25745	18.435
2.28603	20.2741
2.3146	22.817
2.34318	23.483
2.37175	23.9001
2.40033	23.296
2.4289	22.025
2.45748	21.5298
2.48605	21.1574
2.51463	20.6374
2.54321	20.0617
2.57178	19.6135
2.60036	18.9218
2.62893	17.8378
2.65751	15.8133
2.68608	14.1573
2.71466	12.5101
2.74323	8.92869
2.77181	3.00363
2.80038	-10.1298
2.82896	-17.9383
2.85753	-25.1028
2.88611	-26.0291
2.91469	-26.1404
2.94326	-26.2422
2.97184	-26.4325
3.00041	-26.5468

## Sheet: Fig. 2c
0	22.3266	9.42572
0.0255	22.4742	10.062
0.0505	22.8723	12.0692
0.076	23.1793	12.7673
0.101	23.4434	13.1067
0.1265	23.9695	13.3072
0.1515	25.2116	15.6178
0.177	25.5981	17.2607
0.202	26.5465	18.3341
0.2275	27.0326	19.2673
0.2525	27.096	19.0455
0.278	27.7669	19.3398
0.303	28.3541	20.7389
0.3285	29.2181	21.395
0.3535	29.4226	22.7463
0.379	29.83	23.8528
0.404	30.2009	24.6514
0.4295	30.6956	25.6516
0.4545	31.2478	26.979
0.48	32.1656	28.3282
0.505	32.6159	30.3555
0.5305	32.5629	32.0072
0.5555	33.0126	32.387
0.581	33.3137	34.0413
0.606	34.0946	35.1163
0.6315	34.8706	36.7127
0.6565	35.327	37.7762
0.682	35.5879	38.4968
0.707	35.9429	39.8685
0.7325	36.3007	40.4435
0.7575	36.719	41.9562
0.783	37.151	42.8252
0.808	37.7178	43.8216
0.8335	38.3056	45.1851
0.8585	38.79	46.0322
0.884	39.1269	47.0133
0.909	39.8258	48.2683
0.9345	40.5409	48.8411
0.9595	41.2262	49.9393
0.985	41.9147	51.1992
1.01	42.5948	51.7016
1.0355	42.553	52.8154
1.0605	43.2165	53.8865
1.086	43.8923	54.5752
1.111	43.8392	55.1631
1.1365	44.4975	55.9538
1.1615	45.1398	57.4805
1.187	45.4519	58.6304
1.212	46.0869	59.8272
1.2375	46.3833	60.4456
1.2625	47.0112	61.7621
1.288	47.6427	63.1233
1.313	47.5946	63.7856
1.3385	48.2163	64.4605
1.3635	48.8332	64.984
1.389	48.793	66.8171
1.414	49.3954	67.2427
1.4395	50.0072	68.6603
1.4645	50.5947	69.2147
1.49	51.1908	69.6612
1.515	51.7723	69.013
1.5405	52.3672	70.2764
1.5655	52.9373	71.5
1.591	53.5119	72.7116
1.616	54.013	73.9001
1.6415	54.5249	75.1352
1.6665	54.9005	76.3072
1.692	55.1588	77.4869
1.717	55.7187	78.6759
1.7425	56.2703	79.8447
1.7675	56.8073	80.9891
1.793	57.3569	82.1512
1.818	57.8911	83.2796
1.8435	58.4274	84.4165
1.8685	58.9518	85.5235
1.894	59.4892	86.6577
1.919	60.0054	87.7393
1.9445	60.5254	88.8479
1.9695	61.0373	89.933
1.995	61.5572	91.0486
2.02	62.0595	92.108
2.0455	62.5643	93.1843
2.0705	63.0676	94.2635
2.096	63.5671	95.3135
2.121	64.0578	96.3453
2.1465	64.5578	97.4037
2.1715	65.0437	98.4364
2.197	65.5302	99.4682
2.222	66.0095	100.481
2.2475	66.497	101.516
2.2725	66.97	102.505
2.298	67.4437	103.516
2.323	67.9093	104.502
2.3485	68.388	105.507
2.3735	68.8446	106.486
2.399	69.3095	107.464
2.424	69.7719	108.437
2.4495	70.2324	109.417
2.475	70.6953	110.386
2.5	71.1409	111.334

## Sheet: Fig. 2d
0	171.201	0	452.456
0.03906	189.816	0.03906	420.718
0.07813	188.138	0.07813	443.606
0.11719	196.835	0.11719	433.535
0.15625	221.707	0.15625	475.344
0.19532	208.432	0.19531	439.028
0.23438	205.838	0.23438	430.484
0.27345	197.751	0.27344	438.418
0.31251	205.228	0.3125	446.353
0.35157	172.422	0.35156	465.273
0.39064	215.756	0.39063	443.606
0.4297	202.786	0.42969	447.573
0.46876	203.702	0.46875	466.188
0.50783	196.683	0.50781	453.677
0.54689	185.849	0.54688	438.113
0.58596	172.422	0.58594	463.137
0.62502	229.794	0.625	431.094
0.66408	224.453	0.66406	453.982
0.70315	217.74	0.70313	440.554
0.74221	177.152	0.74219	440.859
0.78127	210.11	0.78125	439.334
0.82034	202.176	0.82031	429.568
0.8594	187.528	0.85937	443.911
0.89847	200.192	0.89844	447.878
0.93753	207.974	0.9375	441.47
0.97659	187.07	0.97656	443.606
1.01566	185.697	1.01563	445.742
1.05472	200.497	1.05469	454.287
1.09378	193.936	1.09375	455.508
1.13285	169.98	1.13281	428.347
1.17191	181.882	1.17188	443.301
1.21098	190.579	1.21094	450.014
1.25004	191.953	1.25	436.587
1.2891	189.816	1.28906	436.587
1.32817	160.367	1.32813	449.099
1.36723	188.596	1.36719	451.54
1.40629	191.648	1.40625	424.38
1.44536	213.009	1.44531	435.366
1.48442	190.274	1.48438	446.963
1.52348	181.729	1.52344	446.963
1.56255	184.629	1.5625	440.554
1.60161	210.721	1.60156	441.164
1.64068	166.166	1.64063	449.099
1.67974	195.615	1.67969	453.371
1.7188	195.767	1.71875	433.23
1.75787	183.713	1.75781	434.146
1.79693	189.359	1.79688	448.489
1.83599	184.476	1.83594	436.587
1.87506	182.798	1.875	441.164
1.91412	182.34	1.91406	440.249
1.95319	188.138	1.95313	446.658
1.99225	180.203	1.99219	421.939
2.03131	189.054	2.03125	446.658
2.07038	178.22	2.07031	441.47
2.10944	188.291	2.10938	432.009
2.1485	178.22	2.14844	453.066
2.18757	177.457	2.1875	436.282
2.22663	200.497	2.22656	445.132
2.2657	183.713	2.26563	428.958
2.30476	192.105	2.30469	436.282
2.34382	207.516	2.34375	436.892
2.38289	166.166	2.38281	433.23
2.42195	190.732	2.42188	433.535
2.46101	183.713	2.46094	452.761
2.50008	184.323	2.5	432.925
2.53914	180.661	2.53906	438.723
2.5782	195.157	2.57813	442.08
2.61727	171.201	2.61719	451.235
2.65633	196.072	2.65625	444.216
2.6954	168.607	2.69531	434.451
2.73446	204.007	2.73438	442.69
2.77352	188.443	2.77344	428.652
2.81259	174.1	2.8125	434.146
2.85165	206.143	2.85156	430.484
2.89071	189.359	2.89063	442.385
2.92978	182.95	2.92969	426.822
2.96884	182.95	2.96875	428.347
3.00791	187.222	3.00781	433.535
3.04697	174.253	3.04688	428.958
3.08603	175.779	3.08594	421.328
3.1251	219.876	3.125	423.77
3.16416	195.31	3.16406	431.704
3.20322	182.492	3.20313	432.925
3.24229	178.373	3.24219	438.418
3.28135	215.756	3.28125	425.296
3.32041	183.408	3.32031	428.347
3.35948	186.307	3.35938	434.146
3.39854	189.054	3.39844	434.451
3.43761	188.901	3.4375	417.971
3.47667	186.612	3.47656	431.704
3.51573	197.446	3.51563	427.127
3.5548	196.072	3.55469	433.84
3.59386	195.31	3.59375	436.282
3.63292	189.511	3.63281	443.301
3.67199	192.716	3.67188	429.568
3.71105	197.446	3.71094	430.178
3.75012	198.819	3.75	442.08
3.78918	206.753	3.78906	431.399
3.82824	186.154	3.82813	433.535
3.86731	217.282	3.86719	442.08
3.90637	191.037	3.90625	439.028
3.94543	205.838	3.94531	426.211
3.9845	205.075	3.98438	436.892
4.02356	189.359	4.02344	419.803
4.06263	187.528	4.0625	439.334
4.10169	202.939	4.10156	424.38
4.14075	182.187	4.14063	439.944
4.17982	176.999	4.17969	450.32
4.21888	212.857	4.21875	427.432
4.25794	198.361	4.25781	435.366
4.29701	200.345	4.29688	436.587
4.33607	204.77	4.33594	431.094
4.37513	209.805	4.375	428.042
4.4142	202.023	4.41406	451.54
4.45326	192.105	4.45313	431.704
4.49233	223.233	4.49219	439.028
4.53139	198.361	4.53125	441.47
4.57045	222.928	4.57031	427.432
4.60952	194.241	4.60938	432.315
4.64858	194.241	4.64844	423.465
4.68764	201.871	4.6875	444.827
4.72671	213.925	4.72656	432.009
4.76577	181.882	4.76563	429.263
4.80484	236.508	4.80469	434.146
4.8439	189.359	4.84375	437.197
4.88296	200.803	4.88281	439.639
4.92203	197.141	4.92188	425.906
4.96109	201.26	4.96094	438.418

## Sheet: Fig. 3c
0	-8.39e-06	0	-8.7e-06
0.0255	2.562e-05	0.0255	1.158e-05
0.0505	4.828e-05	0.0505	3.144e-05
0.076	6.828e-05	0.076	5.923e-05
0.101	8.888e-05	0.101	0.0001384
0.1265	0.00013325	0.1265	0.00019519
0.1515	0.00016122	0.1515	0.00031603
0.177	0.00019912	0.177	0.00052782
0.202	0.00024951	0.202	0.00151
0.2275	0.00031848	0.2275	0.00201
0.2525	0.00041209	0.2525	0.00323
0.278	0.0005387	0.278	0.00527
0.303	0.00071027	0.303	0.01205
0.3285	0.0013	0.3285	0.01438
0.3535	0.00154	0.3535	0.0194
0.379	0.00193	0.379	0.02586
0.404	0.00247	0.404	0.03342
0.4295	0.00317	0.4295	0.04141
0.4545	0.00415	0.4545	0.05076
0.48	0.00546	0.48	0.06023
0.505	0.00719	0.505	0.06954
0.5305	0.01198	0.5305	0.08011
0.5555	0.01338	0.5555	0.09023
0.581	0.01623	0.581	0.10586
0.606	0.01993	0.606	0.11141
0.6315	0.0243	0.6315	0.1218
0.6565	0.02905	0.6565	0.13237
0.682	0.03456	0.682	0.14306
0.707	0.04009	0.707	0.1537
0.7325	0.04575	0.7325	0.16468
0.7575	0.05146	0.7575	0.17566
0.783	0.05712	0.783	0.18674
0.808	0.06258	0.808	0.1977
0.8335	0.06836	0.8335	0.20877
0.8585	0.07444	0.8585	0.21983
0.884	0.08073	0.884	0.23067
0.909	0.08705	0.909	0.24232
0.9345	0.09405	0.9345	0.25361
0.9595	0.10652	0.9595	0.26478
0.985	0.10732	0.985	0.27611
1.01	0.11467	1.01	0.28719
1.0355	0.11948	1.0355	0.29838
1.0605	0.1262	1.0605	0.30938
1.086	0.13637	1.086	0.32104
1.111	0.1449	1.111	0.33214
1.1365	0.15478	1.1365	0.34382
1.1615	0.16551	1.1615	0.35489
1.187	0.17568	1.187	0.36518
1.212	0.18638	1.212	0.3772
1.2375	0.19849	1.2375	0.38888
1.2625	0.21115	1.2625	0.40105
1.288	0.22437	1.288	0.41088
1.313	0.23885	1.313	0.4218
1.3385	0.25289	1.3385	0.434
1.3635	0.26876	1.3635	0.44372
1.389	0.28394	1.389	0.45679
1.414	0.30034	1.414	0.47193
1.4395	0.31827	1.4395	0.48421
1.4645	0.33587	1.4645	0.49692
1.49	0.35441	1.49	0.50057
1.515	0.37473	1.515	0.52253
1.5405	0.39594	1.5405	0.55066
1.5655	0.41639	1.5655	0.56296
1.591	0.43929	1.591	0.57559
1.616	0.46171	1.616	0.59474
1.6415	0.48505	1.6415	0.60608
1.6665	0.50873	1.6665	0.61183
1.692	0.53441	1.692	0.63163
1.717	0.5579	1.717	0.63909
1.7425	0.58425	1.7425	0.63111
1.7675	0.60998	1.7675	0.66038
1.793	0.63623	1.793	0.67496
1.818	0.66332	1.818	0.67376
1.8435	0.69086	1.8435	0.67739
1.8685	0.71588	1.8685	0.69755
1.894	0.74271	1.894	0.70151
1.919	0.76903	1.919	0.70716
1.9445	0.79659	1.9445	0.71076
1.9695	0.82301	1.9695	0.71564
1.995	0.84937	1.995	0.72131
2.02	0.87474	2.02	0.71897
2.0455	0.89954	2.0455	0.7255
2.0705	0.92455	2.0705	0.72798
2.096	0.94776	2.096	0.73027
2.121	0.96985	2.121	0.73604
2.1465	0.9941	2.1465	0.73143
2.1715	1.01264	2.1715	0.72894
2.197	1.03246	2.197	0.72533
2.222	1.05935	2.222	0.72817
2.2475	1.06516	2.2475	0.72963
2.2725	1.07636	2.2725	0.73167
2.298	1.08981	2.298	0.73092
2.323	1.10249	2.323	0.72941
2.3485	1.11662	2.3485	0.72765
2.3735	1.12745	2.3735	0.72222
2.399	1.13945	2.399	0.72495
2.424	1.14886	2.424	0.72532
2.4495	1.15838	2.4495	0.71679
2.475	1.1655	2.475	0.72467
2.5	1.17205	2.5	0.71753

## Sheet: Fig. 3f
400	13.5306	400	11.0732
402	12.8064	402	10.463
404	12.1109	404	9.87704
406	11.444	406	9.31532
408	10.8057	408	8.77784
410	10.196	410	8.26458
412	9.61501	412	7.77555
414	9.06262	414	7.31075
416	8.53886	416	6.87017
418	8.04374	418	6.45382
420	7.57725	420	6.0617
422	7.1394	422	5.69381
424	6.73017	424	5.35014
426	6.34958	426	5.0307
428	5.99763	428	4.73549
430	5.6743	430	4.46451
432	5.37961	432	4.21775
434	5.11355	434	3.99522
436	4.87612	436	3.79692
438	4.66733	438	3.62284
440	4.48717	440	3.473
442	5.93215	442	4.69742
444	6.0399	444	4.74347
446	6.01071	446	4.70486
448	5.92515	448	4.6515
450	5.78379	450	4.59112
452	5.67477	452	4.55068
454	5.61965	454	4.50943
456	5.56972	456	4.44922
458	5.47304	458	4.39983
460	5.39461	460	4.30757
462	5.32007	462	4.23118
464	5.21602	464	4.14669
466	5.1178	466	4.0637
468	5.00173	468	3.98858
470	4.89365	470	3.86415
472	4.74182	472	3.76357
474	4.61403	474	3.66801
476	4.48133	476	3.56019
478	4.36518	478	3.46956
480	4.22192	480	3.39781
482	4.10715	482	3.31128
484	3.98167	484	3.21939
486	3.86228	486	3.13638
488	3.77322	488	3.03857
490	3.6725	490	2.96424
492	3.55769	492	2.87981
494	3.45982	494	2.79622
496	3.33954	496	2.7174
498	3.25476	498	2.63761
500	3.16789	500	2.57334
502	3.06898	502	2.47735
504	2.95744	504	2.38882
506	2.85318	506	2.30358
508	2.75288	508	2.20134
510	2.6659	510	2.11638
512	2.59026	512	2.03989
514	2.49116	514	1.9597
516	2.39858	516	1.87898
518	2.30826	518	1.80532
520	2.23724	520	1.74629
522	2.15632	522	1.66125
524	2.08412	524	1.59812
526	2.01753	526	1.54029
528	1.94404	528	1.4996
530	1.86941	530	1.44515
532	1.79691	532	1.3798
534	1.73762	534	1.32951
536	1.67799	536	1.26416
538	1.58887	538	1.21782
540	1.53181	540	1.16097
542	1.48188	542	1.13508
544	1.43777	544	1.09689
546	1.39574	546	1.05437
548	1.35218	548	1.02637
550	1.30698	550	0.98013
552	1.25548	552	0.95097
554	1.22473	554	0.92051
556	1.17404	556	0.90063
558	1.14315	558	0.88191
560	1.103	560	0.85118
562	1.08397	562	0.82687
564	1.04596	564	0.80215
566	1.01129	566	0.78348
568	0.98787	568	0.76204
570	0.95599	570	0.75066
572	0.93152	572	0.72941
574	0.90472	574	0.71293
576	0.86297	576	0.69286
578	0.8313	578	0.67497
580	0.80254	580	0.64999
582	0.78079	582	0.61252
584	0.75464	584	0.59222
586	0.72283	586	0.57331
588	0.69836	588	0.54943
590	0.69126	590	0.54647
592	0.66583	592	0.53656
594	0.64851	594	0.51567
596	0.62789	596	0.50615
598	0.61707	598	0.49312
600	0.6156	600	0.48947
602	0.59231	602	0.47948
604	0.60173	604	0.46881
606	0.58815	606	0.46535
608	0.53796	608	0.45917
610	0.52008	610	0.45731
612	0.50237	612	0.44244
614	0.49347	614	0.43029
616	0.48449	616	0.41406
618	0.49598	618	0.41273
620	0.48427	620	0.41249
622	0.4731	622	0.42077
624	0.48516	624	0.41133
626	0.47889	626	0.40153
628	0.49431	628	0.37456
630	0.4622	630	0.34396
632	0.4466	632	0.34554
634	0.38475	634	0.31326
636	0.38765	636	0.2823
638	0.36924	638	0.26347
640	0.40243	640	0.31701
642	0.43225	642	0.3679
644	0.50313	644	0.41967
646	0.52249	646	0.45216
648	0.57914	648	0.50683
650	0.64809	650	0.55567
652	0.69572	652	0.61439
654	0.72428	654	0.64306
656	0.73839	656	0.67365
658	0.81551	658	0.69316
660	0.80388	660	0.72186
662	0.8521	662	0.73085
664	0.80982	664	0.75723
666	0.79513	666	0.76271
668	0.84668	668	0.77402
670	0.93174	670	0.78404
672	0.89744	672	0.76004
674	0.90639	674	0.80788
676	0.9016	676	0.90323
678	0.8941	678	0.96723
680	0.9802	680	0.9062
682	1.13843	682	0.90116
684	1.04517	684	0.84623
686	1.2014	686	0.90417
688	0.97606	688	0.97139
690	0.83415	690	0.80044
692	1.14	692	0.7844
694	1.24553	694	0.98054
696	1.58874	696	0.88345
698	1.78637	698	0.72785
700	1.85703	700	0.76318
702	1.96926	702	1.07743
704	1.9788	704	1.2435
706	2.05894	706	1.61406
708	2.00971	708	1.7195
710	1.68343	710	1.83907
712	2.28671	712	2.1763
714	2.80839	714	2.49517
716	3.02122	716	2.82021
718	3.48566	718	3.36331
720	4.02368	720	3.83473
722	4.89412	722	5.00477
724	6.01201	724	6.21929
726	8.5395	726	6.97477
728	9.61328	728	8.17353
730	9.28932	730	9.35004
732	12.3518	732	11.9612
734	16.1895	734	15.009
736	20.8043	736	19.8482
738	27.739	738	22.3111
740	33.2454	740	25.414
742	41.0307	742	33.0154
744	49.6275	744	40.1183
746	61.3706	746	47.4156
748	74.9656	748	55.8315
750	87.5452	750	67.8575
752	103.125	752	82.9418
754	127.552	754	100.506
756	151.336	756	119.961
758	178.443	758	147.709
760	215.372	760	179.433
762	262.198	762	220.247
764	316.844	764	266.848
766	388.083	766	319.481
768	470.571	768	388.09
770	570.054	770	466.746
772	679.66	772	564.111
774	801.778	774	666.185
776	950.17	776	784.184
778	1103.79	778	910.041
780	1292.93	780	1061.33
782	1503.16	782	1230.84
784	1732.02	784	1405.68
786	1991.29	786	1601.71
788	2283.5	788	1823.62
790	2572.53	790	2056.17
792	2880.92	792	2292.4
794	3216.11	794	2570.74
796	3563.76	796	2850.39
798	3944.2	798	3128.91
800	4315.77	800	3405.45
802	4674.5	802	3692.34
804	5025.03	804	3983.47
806	5364.96	806	4220.35
808	5690.92	808	4441.81
810	5981.18	810	4698.09
812	6214.56	812	4934.91
814	6426.29	814	5106.45
816	6642.73	816	5286.37
818	6799.59	818	5422.32
820	6890.81	820	5509.47
822	6969.71	822	5504.47
824	6941.3	824	5512.21
826	6870.75	826	5485.18
828	6774.71	828	5405.83
830	6655.05	830	5312.88
832	6486.74	832	5192.38
834	6234.68	834	5018.94
836	5980.23	836	4831.42
838	5690.33	838	4600.54
840	5370.96	840	4361.22
842	5022.66	842	4082.62
844	4624.62	844	3809.05
846	4242.82	846	3503.83
848	3817.44	848	3220.1
850	3392.09	850	2926.71
852	2968.23	852	2634
854	2559.75	854	2309.73
856	2172.71	856	2035.45
858	1799.41	858	1770.57
860	1498.02	860	1529.43
862	1262.22	862	1354.15
864	1041.19	864	1189.6
866	834.941	866	1035.77
868	643.47	868	892.658
870	466.779	870	760.272
872	304.867	872	638.61
874	157.733	874	527.671
876	25.3782	876	427.455
878	-92.1978	878	337.962
880	-194.995	880	259.193
882	-283.013	882	191.147
884	-356.253	884	133.824
886	-414.713	886	87.2245
888	-458.395	888	51.3481
890	-487.298	890	26.195
892	-501.422	892	11.7652
894	-500.767	894	8.05862
896	-485.333	896	15.0753
898	-455.121	898	32.8152
900	-410.129	900	61.2784

[truncated: 7 more sheets: Fig. 3g, Fig. 3h, Fig. 3i, Fig. 4c, Fig. 4d, Fig. 4e, Fig. 4f]
